# Supplementary material for: A novel multi-objective dynamic flexible job shop scheduling algorithm using reinforced learning based black widow spider algorithm
Source: PLoS One. 2026 Apr 20;21(4):e0347108. doi: 10.1371/journal.pone.0347108 (PMC13095024; doi:10.1371/journal.pone.0347108)
Supplement: S1 File — (ZIP) [file pone.0347108.s006.zip]

Archive with 40 entries (40 files):
- GitHub Upload/P01.fjs
- GitHub Upload/P02.fjs
- GitHub Upload/P03.fjs
- GitHub Upload/P04.fjs
- GitHub Upload/P05.fjs
- GitHub Upload/P06.fjs
- GitHub Upload/P07.fjs
- GitHub Upload/P08.fjs
- GitHub Upload/P09.fjs
- GitHub Upload/P10.fjs
- GitHub Upload/P11.fjs
- GitHub Upload/P12.fjs
- GitHub Upload/P13.fjs
- GitHub Upload/P14.fjs
- GitHub Upload/P15.fjs
- GitHub Upload/P16.fjs
- GitHub Upload/P17.fjs
- GitHub Upload/P18.fjs
- GitHub Upload/P19.fjs
- GitHub Upload/P20.fjs
- GitHub Upload/P21.fjs
- GitHub Upload/P22.fjs
- GitHub Upload/P23.fjs
- GitHub Upload/P24.fjs
- GitHub Upload/P25.fjs
- GitHub Upload/P26.fjs
- GitHub Upload/P27.fjs
- GitHub Upload/P28.fjs
- GitHub Upload/P29.fjs
- GitHub Upload/P30.fjs
- GitHub Upload/Small01.fjs
- GitHub Upload/Small02.fjs
- GitHub Upload/Small03.fjs
- GitHub Upload/Small04.fjs
- GitHub Upload/Small05.fjs
- GitHub Upload/Small06.fjs
- GitHub Upload/Small07.fjs
- GitHub Upload/Small08.fjs
- GitHub Upload/Small09.fjs
- GitHub Upload/Small10.fjs
