# Supplementary material for: A novel multi-objective dynamic flexible job shop scheduling algorithm using reinforced learning based black widow spider algorithm
Source: PLoS One. 2026 Apr 20;21(4):e0347108. doi: 10.1371/journal.pone.0347108 (PMC13095024; doi:10.1371/journal.pone.0347108)
Supplement: S1 File — (ZIP) [file pone.0347108.s006.zip › GitHub Upload/P01.fjs]

5	3	1.9
 2 5  1 2 7 3 1 9 2 5 3 7 1 2 6 1 1 5 3 1 10 3 6 2 10
 2 5  3 3 10 1 10 2 9 3 1 7 3 10 2 6 3 1 3 2 8 3 7 2 1 9 3 8 3 3 7 1 8 2 5
 3 5  1 3 9 2 3 3 2 7 3 2 6 3 4 1 8 1 2 7 1 2 7
 1 5  1 2 3 2 1 9 2 3 2 3 4 2 4 2 3 6 2 7 3 2 5 1 10 3 3
 2 5  1 2 8 2 1 3 2 8 1 3 10 1 3 8 1 1 4
0.05 0.23 0.23 
0.26 0.22 0.29 
0.84 0.58 0.76 
