# Supplementary material for: A novel multi-objective dynamic flexible job shop scheduling algorithm using reinforced learning based black widow spider algorithm
Source: PLoS One. 2026 Apr 20;21(4):e0347108. doi: 10.1371/journal.pone.0347108 (PMC13095024; doi:10.1371/journal.pone.0347108)
Supplement: S1 File — (ZIP) [file pone.0347108.s006.zip › GitHub Upload/P02.fjs]

5	5	3.2
 2 5  3 1 8 3 4 5 6 4 5 7 1 7 4 7 3 9 2 2 7 4 4 2 2 6 5 2 5 5 4 1 8 3 3 4 8 2 8
 2 5  1 2 9 2 1 5 4 6 5 4 6 2 4 3 8 1 5 5 8 4 5 4 2 3 1 6 4 7 5 3 2 4 6 5 9 2 9 1 4
 3 5  4 1 9 2 5 3 9 5 8 1 5 9 3 4 5 1 8 2 7 3 2 9 3 5 5 7 4 4 2 3 9 1 7 5 5
 1 5  5 3 8 4 2 1 2 2 6 5 4 5 4 6 2 4 3 9 1 6 5 4 3 5 6 4 6 2 3 4 4 9 5 5 3 4 1 9 3 2 3 1 6 4 7
 2 5  2 4 9 1 2 4 1 5 5 7 2 7 3 9 2 4 4 5 3 1 1 6 3 5 4 3 6 1 8
0.21 0.05 0.12 0.28 0.27 
0.38 0.28 0.22 0.37 0.22 
0.64 0.53 0.96 0.91 0.63 
