# Supplementary material for: A novel multi-objective dynamic flexible job shop scheduling algorithm using reinforced learning based black widow spider algorithm
Source: PLoS One. 2026 Apr 20;21(4):e0347108. doi: 10.1371/journal.pone.0347108 (PMC13095024; doi:10.1371/journal.pone.0347108)
Supplement: S1 File — (ZIP) [file pone.0347108.s006.zip › GitHub Upload/P05.fjs]

10	5	3.3
 2 5  3 1 9 3 4 5 6 4 5 8 1 8 4 8 3 10 2 2 8 4 4 2 2 6 5 3 5 5 4 1 9 3 3 4 9 2 9
 2 5  1 2 10 2 1 6 4 7 5 4 7 2 4 3 9 1 5 5 9 4 5 5 2 4 1 6 4 8 5 3 2 4 7 5 10 2 10 1 4
 2 5  4 1 9 2 5 3 10 5 8 1 5 10 3 4 6 1 9 2 8 3 2 10 3 6 5 7 4 4 2 3 10 1 8 5 5
 3 5  5 3 9 4 2 1 2 2 6 5 4 5 4 6 2 5 3 10 1 7 5 4 3 5 6 4 6 2 4 4 4 9 5 6 3 4 1 10 3 2 3 1 7 4 7
 1 5  2 4 10 1 2 4 1 5 5 8 2 8 3 10 2 4 5 5 4 1 1 7 3 5 4 3 6 1 9
 2 5  1 3 10 5 5 5 1 9 2 2 3 2 4 9 5 3 7 2 6 1 4 5 6 4 10 1 1 8 2 3 4 4 7
 2 5  5 2 5 5 6 1 3 3 7 4 8 3 1 6 5 7 2 5 3 2 2 5 8 1 3 5 5 7 4 2 1 5 3 3 2 5 1 3 5
 2 5  4 2 4 5 2 3 10 4 6 5 2 2 5 8 3 5 1 10 4 5 2 2 3 1 3 3 3 8 2 9 4 10 4 4 7 1 9 2 3 3 2
 3 5  5 3 5 1 4 2 5 4 7 5 6 4 2 2 1 10 3 2 4 5 3 2 6 4 9 1 4 1 4 9 2 2 4 1 5
 2 5  5 1 3 3 4 5 2 2 7 4 2 4 1 9 3 9 5 8 4 10 5 5 9 4 3 1 2 2 3 3 6 2 1 5 4 4 3 4 7 1 5 2 7
0.13 0.07 0.24 0.14 0.17 
0.33 0.22 0.24 0.26 0.31 
0.66 0.51 0.62 0.66 0.63 
