# Supplementary material for: A novel multi-objective dynamic flexible job shop scheduling algorithm using reinforced learning based black widow spider algorithm
Source: PLoS One. 2026 Apr 20;21(4):e0347108. doi: 10.1371/journal.pone.0347108 (PMC13095024; doi:10.1371/journal.pone.0347108)
Supplement: S1 File — (ZIP) [file pone.0347108.s006.zip › GitHub Upload/P06.fjs]

10	8	4.9
 2 5  5 1 9 5 4 4 9 6 10 8 4 4 6 3 3 4 5 10 1 10 7 3 3 7 5 2 9 8 6 5 9 1 2 4 5 8 8 6 6 5 7 9 1 4 3 2 4 8 5 9 2 4 1 5 3
 2 5  3 6 8 8 7 1 7 7 5 10 8 3 1 4 7 3 3 5 4 10 2 4 8 7 2 8 10 5 7 4 2 3 8 6 9 1 8 2 8 6 8 10 4 10 5 4 6 2 3 3 1 7 7 6 2 3 8 8 2 1 9 4 10 2 4 5 5
 2 5  2 2 2 5 6 8 3 6 5 2 7 8 2 5 8 10 4 3 1 4 6 4 4 1 4 2 7 8 6 4 8 8 1 2 7 4 4 4 5 6 6 5 8 5 3 10 2 9 4 5 5 2 4 7 5 8 4
 2 5  7 5 2 4 10 6 5 3 6 1 10 2 10 7 7 5 1 3 4 6 2 8 5 5 8 7 4 3 9 1 9 4 10 5 9 7 5 10 3 2 8 8 2 6 1 10 7 5 4 8 4 7 8 8 7 5 3 6 5
 3 5  5 1 2 8 5 4 3 2 6 3 5 3 1 7 5 3 8 6 6 3 2 2 10 5 2 1 7 7 3 6 9 3 2 4 1 5 3 10 1 2 5
 3 5  4 8 2 1 5 2 9 4 5 3 5 7 1 8 7 6 7 4 10 6 8 8 10 7 9 2 3 1 5 3 6 4 3 2 4 8 7 7 2 5 4 5 5 2 9 4 7 6 2
 1 5  3 5 4 1 4 3 4 3 4 2 6 7 3 10 4 4 6 1 6 2 4 6 6 4 5 8 7 6 6 6 4 4 2 2 9 6 5
 2 5  8 2 6 6 8 3 5 7 5 8 6 1 2 5 7 4 8 6 5 3 3 2 7 7 6 3 2 7 1 7 7 6 5 3 10 2 9 8 4 5 3 7 9 4 7 4 3 3 6 4 7 2 5 6 4 1 4 8 4 3 6 5 9
 2 5  8 7 10 5 7 3 8 2 6 8 5 4 10 6 9 1 7 7 4 5 3 2 5 6 1 8 6 2 8 8 2 7 2 4 10 1 6 1 3 3 5 8 2 7 8 5 3 6 6 4 3
 2 5  6 4 3 3 6 2 7 6 4 8 3 5 7 7 1 4 7 2 5 4 2 3 4 5 6 6 8 9 5 7 3 6 2 5 5 2 8 4 8 7 8 6 5 5 3 4 2 3 1 5 4 4 7 5 2 6 6 2 9
0.02 0.29 0.24 0.18 0.02 0.07 0.19 0.10 
0.32 0.27 0.23 0.29 0.24 0.21 0.31 0.37 
0.88 0.71 0.57 0.91 0.81 0.74 0.69 0.90 
