# Supplementary material for: A novel multi-objective dynamic flexible job shop scheduling algorithm using reinforced learning based black widow spider algorithm
Source: PLoS One. 2026 Apr 20;21(4):e0347108. doi: 10.1371/journal.pone.0347108 (PMC13095024; doi:10.1371/journal.pone.0347108)
Supplement: S1 File — (ZIP) [file pone.0347108.s006.zip › GitHub Upload/P07.fjs]

10	10	5.2
 2 5  6 1 7 6 3 5 7 8 8 2 6 7 5 10 4 4 8 3 7 4 3 4 6 8 2 8 9 4 5 3 10 5 1 2 5 5 8 10 5 7 4 9 7 1 3 10 3 2 5 6 7 8 6 3 9 7 1 4 10 7 8 7 4 3 2 5 2 10 4 7 7
 2 5  6 1 5 8 6 10 8 3 8 4 5 2 8 2 3 4 5 8 2 3 8 8 2 10 10 5 7 5 1 7 4 6 5 4 8 7 3 8 6 2 9 4 2 4 10 7 2 2 3 8 3 5 8 4 6 9 3 1 6 10 4 6 2 3 2
 2 5  9 3 5 1 8 2 3 6 8 5 5 8 7 9 5 7 4 4 3 6 1 8 5 5 8 8 3 5 6 5 7 4 9 4 4 10 5 9 4 1 3 5 6 2 3 7 7 6 2 3 4 2 6 5 10 6 4 3 8 1 7 5 8 6 8
 2 5  6 9 4 1 3 10 7 4 3 6 4 8 4 3 3 2 2 3 6 5 8 4 7 8 8 7 7 2 7 6 2 1 8 5 4 3 5 3 4 4 1 6 6 3 9 5 6 3 2 2 8 6 2 1 5 7 4 4 5 9 3 8 4
 3 5  3 2 4 4 8 1 3 5 3 4 10 2 2 5 9 4 5 4 6 7 2 8 2 5 7 10 7 9 8 2 2 1 4 3 1 1 4
 2 5  5 4 2 5 7 3 5 8 6 2 4 4 6 4 3 7 5 5 7 2 3 3 5 4 2 5 2 7 7 4 10 4 5 5 1 5 2 3 9 5 8 5 5 3 3 9 6 5 5 10 3 6 3
 1 5  7 8 3 5 7 4 8 6 2 7 2 1 7 9 6 7 7 5 8 6 6 3 4 2 2 5 3 6 1 5 9 7 4 3 8 2 7 10 4 9 7 4 7 5 6 1 5 6 8 7 9 7 7 6 4 6 3 5 6 8 2 6 8 5 10 10 7 2 7 7 7 9 5 3 3 6 6 1 6 5 4 4 2 8 7
 3 5  9 7 3 6 2 5 8 1 5 2 3 10 2 9 7 4 3 3 5 3 6 3 8 4 4 8 2 6 6 8 2 3 1 7 6 4 8 8 2 3 5 5 4
 2 5  8 5 8 8 6 9 3 7 2 4 3 10 5 6 4 2 3 1 5 4 3 1 2 8 4 3 6 6 2 7 1 8 9 6 3 6 4 6 5 3 1 6 8
 2 5  5 2 7 7 5 4 7 1 6 9 5 8 2 6 3 5 10 6 8 3 1 5 9 5 6 5 5 4 2 6 6 1 3 1 7 2 6 1 5 10 7 6 6 2 2 4 7 3 5
0.15 0.07 0.19 0.12 0.09 0.01 0.16 0.23 0.06 0.02 
0.38 0.27 0.34 0.29 0.25 0.29 0.30 0.27 0.28 0.31 
0.66 1.00 0.89 0.70 0.80 0.68 0.72 0.56 0.67 0.53 
