# Supplementary material for: A novel multi-objective dynamic flexible job shop scheduling algorithm using reinforced learning based black widow spider algorithm
Source: PLoS One. 2026 Apr 20;21(4):e0347108. doi: 10.1371/journal.pone.0347108 (PMC13095024; doi:10.1371/journal.pone.0347108)
Supplement: S1 File — (ZIP) [file pone.0347108.s006.zip › GitHub Upload/P09.fjs]

15	10	5.1
 2 5  6 1 8 6 4 5 8 8 9 2 7 7 5 10 4 5 8 3 7 4 3 4 6 9 2 9 9 4 5 3 10 5 1 2 5 5 9 10 6 7 5 9 8 1 4 10 3 2 5 7 7 8 6 4 9 7 1 5 10 8 8 8 4 3 2 6 2 10 4 7 7
 2 5  6 1 6 8 6 10 9 3 9 4 6 2 9 2 3 5 5 9 2 3 9 8 2 10 10 6 7 5 1 8 4 7 5 4 8 8 3 9 6 2 9 4 2 5 10 7 2 2 3 8 3 5 9 4 6 9 3 1 6 10 4 6 2 3 2
 2 5  9 3 6 1 9 2 4 6 9 5 6 8 8 9 5 7 4 4 3 6 1 9 5 5 8 9 3 5 6 5 7 5 9 4 4 10 5 9 4 1 3 5 6 2 3 7 8 6 2 3 5 2 6 5 10 7 4 3 9 1 8 5 9 6 8
 2 5  6 9 4 1 4 10 7 4 3 6 4 8 5 3 3 2 2 3 6 5 8 4 8 8 9 7 8 2 8 6 2 1 9 5 5 3 5 3 4 4 1 6 6 3 9 5 7 3 2 2 9 6 2 1 6 7 4 4 6 9 3 8 4
 3 5  3 2 5 4 9 1 3 5 3 5 10 2 2 5 9 5 5 4 6 7 2 8 2 5 8 10 7 9 9 2 2 1 4 3 1 1 4
 2 5  5 4 2 5 7 3 5 8 6 2 4 4 6 5 3 8 5 6 7 2 3 3 6 4 2 5 2 7 7 4 10 5 5 6 1 6 2 3 9 6 8 5 5 3 3 9 7 5 5 10 3 6 3
 1 5  7 8 4 5 8 4 9 6 3 7 2 1 8 9 6 7 7 5 8 7 6 3 4 2 2 6 3 7 1 6 9 7 4 3 9 2 8 10 4 9 8 4 8 5 6 1 6 6 9 7 9 8 7 7 4 7 3 5 6 9 2 6 8 5 10 10 8 2 8 7 8 9 6 3 4 6 6 1 6 5 4 4 2 8 7
 1 5  9 7 3 6 3 5 9 1 5 2 4 10 2 9 7 4 3 3 5 3 6 3 8 4 4 9 2 6 7 8 2 3 1 8 6 4 8 8 2 3 6 5 4
 3 5  8 5 9 8 6 9 3 7 2 4 3 10 6 6 4 2 3 1 5 5 3 1 2 8 4 3 7 6 2 8 1 9 9 6 3 7 4 6 5 3 1 6 8
 2 5  5 2 8 7 5 4 8 1 6 9 5 8 2 6 3 5 10 7 8 4 1 6 9 6 6 5 5 4 2 6 6 1 4 1 7 2 6 1 6 10 8 6 6 2 2 4 8 3 6
 2 5  3 7 5 4 2 6 8 3 1 9 4 7 5 3 5 5 4 6 4 10 8 4 6 2 4 1 4 6 4 5 8 9 9 6 3 1 2
 3 5  7 10 7 3 5 6 9 7 8 5 6 8 3 2 7 3 1 3 8 5 5 9 2 4 6 2 4 9 8 4 9 8 3 7 10 2 7 3 4 7 5 7 2 9 1 3 7 6 5 1 7 2 7 10 8 3 5 5 2 8 2
 2 5  9 9 5 6 4 1 7 8 6 4 6 5 3 3 4 2 7 7 4 2 3 5 5 7 5 1 6 2 5 10 8 4 4 6 8 8 2 5 4 4 1 3 5 7 3 6 6 8 7 2 9 8 1 10 9
 2 5  3 7 9 5 2 1 8 1 7 3 9 3 9 1 9 10 2 2 8 9 4 6 7 5 5 4 7 7 3 4 5 5 3 4 9 6 1 6 8 10 8 2 9 3 6 1 2 5 4 4 3 8 2 9 7
 2 5  5 1 9 5 9 7 6 8 6 2 7 2 6 4 2 3 7 4 5 5 9 2 9 9 2 8 3 10 4 3 6 6 9 5 7 3 8 8 6 9 3 8 10 7 6 3 8 5 9 1 4 4 8 7 6 8 6
0.27 0.28 0.22 0.11 0.22 0.24 0.20 0.06 0.22 0.04 
0.32 0.39 0.28 0.33 0.25 0.29 0.25 0.25 0.26 0.36 
0.97 0.70 0.55 0.81 0.89 0.57 0.91 0.62 0.96 0.99 
