# Supplementary material for: A novel multi-objective dynamic flexible job shop scheduling algorithm using reinforced learning based black widow spider algorithm
Source: PLoS One. 2026 Apr 20;21(4):e0347108. doi: 10.1371/journal.pone.0347108 (PMC13095024; doi:10.1371/journal.pone.0347108)
Supplement: S1 File — (ZIP) [file pone.0347108.s006.zip › GitHub Upload/P10.fjs]

15	15	7.3
 2 5  9 1 8 9 3 7 9 11 10 2 7 8 10 5 4 12 3 15 2 15 13 3 3 9 7 2 12 9 14 5 8 9 15 1 1 5 10 4 2 3 4 1 11 7 9 3 5 6 6 10 13 11 9 6 3 4 2 9 2 15 4 10 8 2 6 12 7 14 10 1 4 8 8 3 9 7 3 7 15 2 5 10 12 1 14 10 9 7 8 1 13 4 11 8 4 14 5 7 10 10 8 12 1 11 5 15 7 1 8 6 3 9 1 5 6
 3 5  11 8 5 7 9 5 10 12 6 6 4 14 1 9 10 4 6 10 6 11 7 15 6 4 12 1 15 5 4 3 6 1 10 12 7 2 3 15 1 1 8 6 10 11 2 3 3 7 10 10 4 13 3 3 1 6 8 10 5 5 8 1 8 11 2 7 10 14 10 2 9 5 1 13 3 9 1
 2 5  1 4 2 5 4 1 9 10 7 6 12 8 14 5 10 5 5 2 4 4 6 15 5 8 8 12 3 7 3 9 5 10 5 14 4 6 14 5 13 4 2 3 7 6 6 2 4 9 6 15 4 11 8 8 1 14 7 6 4 1 9
 2 5  1 3 10 13 10 7 2 2 7 6 3 7 8 5 1 3 15 7 6 3 14 1 13 5 9 9 12 6 5 1 4 15 8 6 3 8 4 1 10 12 7 3 5 2 2 2 8 5 11 4 12 8 15 7 10 2 13 7 6 2 9 1 1 10 7 7 2 4 5 5 4 6 1 10 6 14 5 11 3
 1 5  3 14 3 9 1 2 6 10 6 6 9 7 13 2 4 2 11 8 5 2 7 4 14 1 15 2 2 5 3 13 5 7 4 9 7 2 12 1 8 8 7 15 8 12 9 14 9 13 8 3 2 1 4 2 4
 2 5  8 6 1 7 8 4 5 12 7 3 4 9 5 10 1 5 6 5 1 3 5 3 4 5 11 7 15 5 7 8 1 7 2 4 7 10 7 13 6 12 5 5 3 4 13 7 7 5 15 3 8 2 3 10 8 4 5 13 4
 2 5  9 3 7 1 1 13 9 10 7 7 8 11 6 4 4 2 8 8 6 4 10 1 9 9 11 4 4 10 3 13 10 5 7 3 2 15 13 8 5 8 8 6 7 4 3 7 4 7 1 6 14 3 6 5 9 9 10 9 12 9 11 3 15 4 2 8 11 2 9 11 2 9 2 8 10 1 5 4 2 15 1 13 8 14 6 3 7 7 2
 3 5  11 6 3 4 5 9 2 12 4 15 2 10 8 1 3 2 9 8 3 13 2 7 4 2 12 5 15 8 9 13 3 10 1 6 2 11 5 12 10 8 9 5 4 3 2 2 5 6 5 1 1 8 6 3 10 6 3 8 15 9 10 1 3 10 4 9 4 3 5 4 1 13 8 7 2 8 4 6 1 12 2
 2 5  4 7 10 11 8 5 1 8 9 8 2 3 13 8 15 3 8 5 4 5 6 2 9 6 1 3 1 10 1 8 2 6 15 9 1 6 10 2 3 1 5 8 4 6 8 3 10 7 4 1 6 12 3 14 4 11 5 4 5 8 4 9 4 15 8 6 7
 2 5  7 2 4 1 4 9 4 7 8 13 10 3 1 10 10 11 5 5 9 10 10 9 7 6 11 3 8 5 4 8 15 6 3 7 1 3 14 2 6 8 2 6 9 11 4 14 9 4 8 1 7 4 4 4 12 8 8 7 5 4 5 4 9 8 2 14 4 3 1 10 6
 2 5  1 11 2 11 14 8 5 4 15 5 1 8 2 10 7 9 9 4 10 1 11 7 12 5 3 1 11 4 4 3 8 7 1 9 5 2 9 6 5 13 5 5 7 11 5 8 10 12 8 3 7 4 5 1 4 2 7 10 4 4 6 3 5 2 6 13 7 1 9 12 1
 2 5  15 15 3 10 10 7 1 2 9 1 7 4 9 5 10 3 9 13 4 9 8 8 9 12 6 6 5 14 3 11 1 6 14 7 5 5 1 10 8 10 7 7 12 6 2 11 2 8 3 3 3 7 5 5 8 10 2 14 2 13 1
 1 5  12 3 10 6 2 4 6 9 9 7 9 10 3 12 9 15 8 13 9 14 7 8 10 1 4 1 7 4 12 10 6 12 6 14 10 6 8 3 8 2 6 15 5 4 5 5 8 7 2 13 3 1 2 6 6 2 14 5 3 9 9 4 5 10 10 5 13 2 6 9 10 7 3 12 10 10 7 4 3 6 4 1 1 14 10 5 8 11 3 13 7 15 7
 2 5  14 8 8 6 5 11 5 10 2 12 6 5 9 2 8 4 1 13 10 9 4 15 5 7 4 3 9 14 7 15 3 7 4 4 9 1 6 8 15 10 11 4 1 9 5 7 12 3 10 8 13 5 14 3 7 5 8 1 2 4 10 3 5 15 6 12 4 6 3 1 5 7 9 11 8 8 6 4 3 2 3 6 9 4 11 1 3 6 1 4 5 9 7 6 11 5 3 3 4 14 8 15 7 6 7 13 7 7 3 8 10 1 10 12 2 11 8
 3 5  1 7 9 13 7 9 5 7 9 7 6 4 15 1 2 4 13 5 4 2 1 5 8 7 14 1 10 5 3 7 13 10 3 6 3 2 8 14 10 11 1 3 1 5 9 4 2 15 7 7 2 12 7 9 4 8 6 2 8 4 5 1 7 6 1 13 5 8 6 15 5 4 1 3 10 1 3
0.18 0.16 0.04 0.27 0.08 0.24 0.17 0.04 0.02 0.17 0.19 0.02 0.04 0.07 0.27 
0.36 0.39 0.25 0.34 0.26 0.27 0.29 0.38 0.22 0.33 0.40 0.36 0.31 0.33 0.20 
0.79 0.68 0.74 0.66 0.76 0.98 0.63 0.69 0.89 0.82 0.90 0.96 0.90 0.93 0.94 
