# Supplementary material for: A novel multi-objective dynamic flexible job shop scheduling algorithm using reinforced learning based black widow spider algorithm
Source: PLoS One. 2026 Apr 20;21(4):e0347108. doi: 10.1371/journal.pone.0347108 (PMC13095024; doi:10.1371/journal.pone.0347108)
Supplement: S1 File — (ZIP) [file pone.0347108.s006.zip › GitHub Upload/P11.fjs]

20	5	3
 3 8  2 2 2 5 2 4 3 4 4 3 2 8 1 3 4 3 5 5 2 2 4 4 1 2 5 7 1 2 2 4 6 3 6 1 3 7 1 2 5 4 5 8 3 3 4 5 2 2
 2 8  4 5 7 3 8 1 2 4 5 4 1 8 2 3 4 1 5 3 1 4 5 3 3 7 5 8 4 2 1 2 6 4 4 1 1 7 5 5 3 7 4 1 1 3 6 5 2 4 4 3 3 1 4 2 2 3
 2 8  4 1 2 4 6 5 6 3 6 3 2 2 4 5 1 2 1 4 6 4 4 7 3 1 2 4 5 7 1 2 3 1 3 5 2 4 5 1 7 2 2 6 4 5
 2 8  5 3 3 1 1 5 2 2 2 4 1 3 1 4 5 2 4 8 1 5 6 4 5 7 3 7 4 6 1 2 2 5 6 1 6 2 2 8 4 8 5 1 5 5 5 2 4 3 1 4 8 3 2 5 1 6 4 3
 2 8  2 1 8 5 6 4 5 6 2 2 1 5 4 5 2 4 3 5 6 3 5 8 2 5 1 7 3 3 4 4 3 5 6 5 5 8 1 6 3 1 2 7 4 6 5 2 6 5 8 4 5 3 8 1 4 1 4 3
 3 8  2 5 1 4 3 5 4 3 3 3 1 2 5 8 2 2 5 1 4 2 4 3 2 4 1 5 5 1 5 2 5 3 6 1 2 4 2 5 1 2 2 5 2 4 1 7 3 6 5 4 4 4 2 1 1 3 4 5 5 2 3 2 4 7 2 5 1 8
 3 8  2 3 2 4 7 4 5 7 4 5 1 7 2 6 4 1 6 3 2 2 2 4 5 4 4 4 3 5 1 2 2 2 5 3 2 2 6 5 1 4 5 1 1 5 2 4 1 2 3 4 5 7 4 1 1 1 6 5 1 4 5 5 4 6 2 6 3 4
 2 8  5 2 7 1 1 5 7 4 4 3 4 5 4 1 1 7 3 3 5 4 2 6 3 3 5 1 8 4 7 2 2 4 4 4 5 3 6 1 5 5 8 4 5 2 1 2 3 2 1 7 4 4 4 2 1 1 4 3 3 1 1 7
 2 8  1 1 7 3 2 8 4 6 3 6 2 4 8 2 8 1 2 6 4 1 3 5 7 3 1 2 3 4 4 1 3 6 5 1 1 6 4 4 8 1 1 5 6 3 1 1 2 4
 2 8  2 3 6 1 7 2 1 8 2 6 2 1 7 4 7 1 1 3 5 2 5 5 6 1 8 4 5 3 8 4 2 1 3 6 5 6 1 1 5 3 4 2 8 1 1 4 2 5 6 5 3 4 2 4 1 8 5 4 4 1
 2 8  1 2 1 2 4 8 5 8 4 2 8 1 8 5 6 3 4 3 5 3 3 2 2 7 1 2 4 1 4 7 3 5 4 1 8 2 1 5 5 5 4 7 3 2 2 6 1 6
 1 8  4 5 3 1 5 2 1 4 4 3 4 6 1 5 5 2 5 2 4 3 5 4 6 1 5 5 1 5 2 4 1 8 4 1 3 6 5 3 1 3 3 2 1 4 2 1 5 4 5 5 3 3 2 1 2 2 5 3 4 1 1 8 5 2
 2 8  5 4 5 5 4 1 8 3 8 2 6 3 1 4 2 1 5 4 5 4 2 5 5 2 1 3 4 1 6 2 4 8 3 4 1 2 8 1 1 6 1 5 2 3 4 7 5 4 1 6
 2 8  2 3 5 2 5 2 5 8 1 4 2 5 2 3 5 5 3 2 4 5 5 6 1 6 2 6 5 5 8 4 4 2 7 3 8 1 3 1 1 7 5 5 1 1 8 2 3 4 5 3 7 2 1 6 2 4
 3 8  5 2 1 1 1 4 7 3 5 5 4 1 4 6 4 5 5 4 6 3 8 2 8 3 4 6 5 3 3 4 5 4 6 1 3 2 6 5 5 3 8 1 4 5 5 1 1 3 2 5 1 4 3 2 1 4 5 7 4 3 2 1 3 5
 2 8  2 5 7 1 8 4 2 1 4 7 1 4 5 4 4 2 6 1 7 5 6 4 4 5 4 8 5 2 1 8 2 7 3 5 4 2 7 1 4 4 1 3 8 5 5 6 1 8 2 3 3 8 4 7 1 5 5 4 3 8 5 8 4 3 2 3
 2 8  4 1 1 4 7 2 3 5 5 2 1 1 3 6 3 4 4 1 8 5 4 2 4 7 3 5 1 5 5 2 1 4 2 2 3 2 1 1 7 4 2 3 3 7 2 8 4 1
 1 8  4 2 1 4 7 3 6 5 6 5 1 2 2 6 4 4 3 3 5 4 3 2 4 3 7 5 3 4 3 6 1 3 2 7 4 6 1 5 2 1 4 5 3 2 6 4 4 5 8 2 4 6 1 5
 2 8  1 1 5 2 2 2 4 2 5 5 3 4 7 3 4 2 7 1 4 4 2 8 3 8 1 5 4 2 1 2 5 5 2 8 5 5 4 4 1 3 3 8 3 2 3 4 4 3 5 2 2 5 3 1
 2 8  3 2 1 1 4 4 1 1 5 2 2 4 3 5 8 5 4 7 5 7 3 8 1 3 2 3 2 1 7 3 7 4 4 3 3 2 2 5 5 5 4 5 7 2 7 4 6 1 6 2 5 5 1 1
0.06 0.04 0.05 0.17 0.14 
0.34 0.33 0.37 0.24 0.21 
0.99 0.78 0.70 0.53 0.55 
