# Supplementary material for: A novel multi-objective dynamic flexible job shop scheduling algorithm using reinforced learning based black widow spider algorithm
Source: PLoS One. 2026 Apr 20;21(4):e0347108. doi: 10.1371/journal.pone.0347108 (PMC13095024; doi:10.1371/journal.pone.0347108)
Supplement: S1 File — (ZIP) [file pone.0347108.s006.zip › GitHub Upload/P13.fjs]

20	8	4.5
 3 8  3 2 2 7 2 6 5 4 6 3 2 8 1 3 4 5 8 2 4 3 4 7 3 5 1 8 7 1 2 6 6 4 3 6 5 3 2 5 7 7 4 8 6 2 8 3 3 7 1 3 1 1 1 1 6 6 7 3 2 6 5 4 5 7 5 5 7 8 6 2 2 3 6 6 7 1 1 7
 1 8  2 1 7 5 8 2 5 7 7 2 1 5 6 1 4 8 2 8 7 5 4 4 4 1 7 2 6 4 3 6 6 1 2 6 6 8 6 7 1 5 6 4 3 2 6 5 1 2
 3 8  6 6 5 7 6 4 1 3 4 8 7 2 3 3 2 5 5 3 6 5 1 7 3 2 6 7 5 5 8 5 3 1 1 8 2 4 5 3 2 2 1 6 1 7 7 5 7 6 6 2 2 3 8 6 3 3 8 6 8 7 2 5 8 3 4 8 2 4 1 1 1 2 6 6 3 8 1 8 8 6 5 8 6 2 2 1
 2 8  2 8 3 2 4 7 5 3 7 3 8 6 4 7 3 5 1 7 6 7 7 8 2 6 5 1 3 7 8 2 1 3 4 5 3 7 7 7 5 8 4 1 1 6 3 2 6 3 8 7 3 5 3 1 2 4 7 8 3 2 8 1 4 1 2 3 1 3 5 2 6 1 7 4 6 5 1 2 5 6 2 8 1 4 2 7 4 6 1 3 3 8 4 7 7 7 5 4 8 8
 3 8  5 2 6 7 2 5 3 1 8 3 4 2 7 7 6 8 7 6 5 2 7 7 3 4 2 1 3 5 6 3 2 7 4 2 3 6 8 1 6 5 7 4 5 6 2 1 7 3 4 1 2 2 4 4 8 7 1 6 8 8 5 6 6 2 5 4 4 8 3 7 1 1 8 7 6 4 3 5 5 7 5 1 1 3 7 2 7 8 5 4 3 6 4 4 2 8 7 7 6 4 1 5 8 8
 1 8  6 5 2 1 1 4 3 2 5 7 6 6 4 3 1 3 4 2 5 3 1 1 7 4 1 1 7 4 4 8 6 6 5 6 2 7 8 3 8 1 3 5 1 3 2 7 7 5 1 2 3 6 7 1 4 8 1 2 6 6 7 8
 2 8  1 8 6 7 5 1 1 2 4 8 6 1 7 2 8 3 3 1 7 6 7 1 1 3 7 5 8 8 3 2 1 7 5 1 8 8 2 8 6 7 4 3 6 8 1 1 4 8 7 4 1 3 4 6 7 5 1 1 8 8 1 2 2 1 8 6
 2 8  5 4 2 2 2 8 5 6 1 3 1 2 6 8 7 8 7 4 8 1 8 3 3 7 6 5 2 6 7 8 3 1 8 8 5 6 7 4 2 2 6 3 2 8 3 1 5 1 3 1 6 4 4 6 6 2 5 2 8 2
 2 8  3 4 4 5 3 6 6 6 2 5 4 1 3 3 5 4 8 1 1 8 2 3 5 1 6 1 2 4 6 2 4 1 4 7 3 4 3 3 2 8 6 5 6 8 3 4 2 1 5 4 1 1 8 6 8 2 4 8 6 5 7 4 8 3 6 1 4 7 7 4 1 6 4 2 5 5 2 5
 2 8  7 8 1 4 3 2 4 5 7 6 5 7 6 1 6 2 6 8 8 8 7 4 4 7 3 8 1 3 1 2 7 1 1 6 5 8 6 5 7 3 2 6 4 4 3 8 1 2 5 6 8 5 5 6 5 8 5 7 5 2 8 5 6 6 8 3 5 4 7 6 2 3 3 6 1 1 5 8 1 6 5 7 2 1 5 2 5 2 8 1 7 7
 2 8  8 7 3 3 1 6 8 1 3 5 5 2 3 8 7 4 4 7 4 6 2 6 7 3 6 1 3 3 5 8 8 2 1 8 1 3 7 3 3 8 6 8 3 4 5 6 3 7 1 4 6 1 4 8 8 8 1 8 8 4 3 7 4 8 3 5 2 1 8 6 4 3 6 2 3 8 6 2 1 2 5 7 4 3 3 1 7 5 2 2 8 7
 2 8  3 6 7 5 5 2 8 5 3 2 4 2 2 5 1 2 7 2 3 3 6 2 4 5 7 5 3 8 6 1 2 7 1 6 7 6 5 6 5 7 6 8 6 2 2 3 6 3 2 7 4 2 6 4 3 1 7 5 6 6 1 2 4 8 5 2
 2 8  3 4 7 5 8 3 7 5 6 4 1 3 4 7 3 1 2 5 6 6 1 8 2 1 7 5 5 2 6 4 8 8 3 6 6 6 1 5 4 2 2 5 8 8 7 5 5 3 1 4 6 3 8 5 2 5 3 6 2 1 3 5 8 3 8 7 5 7 4 3
 2 8  4 6 2 3 7 7 4 8 5 3 3 7 4 3 7 3 5 5 5 3 2 4 1 1 1 6 1 1 8 2 3 6 3 7 8 8 7 5 8 6 1 3 2 8 6 4 3 3 2 1 7 4 7 6 6 3 4 2 5 3 7 5 2 8 8 7
 2 8  7 3 5 6 1 8 5 7 8 2 1 1 2 5 4 6 6 7 2 1 8 5 4 1 1 3 5 3 7 6 4 8 3 7 6 2 6 3 4 1 7 4 4 6 4 1 7 1 3 3 1 4 5 3 2 5 6 2 5 8 5 1 4 5 3 7 4 3 1 4 4 1 2 5 6 6 1 5 5 1 5 6 8 3 1 2 5 5 8 1 7 1
 2 8  3 1 1 3 4 2 8 3 6 1 4 1 1 1 8 8 2 1 4 4 5 7 6 3 3 5 8 2 1 6 1 4 2 3 1 8 7 8 4 5 8 7 7 6 7 3 4 2 5 1 2 4 5 8 8 5 8 8 3 3 6 6 1 7 7 2 2 4 8 5 4 3 5 3 5 3 8 6 4 5 5 1 6 8 8 8 2 5 7 2 1 6 3 8 4 3 8 3 6 1 5 4
 2 8  5 5 7 3 4 1 5 2 8 6 1 6 4 4 2 4 8 8 3 2 5 4 6 5 8 6 2 8 6 4 8 7 6 1 3 5 5 3 7 2 3 8 7 4 3 5 5 4 6 3 8 4 1 1 2 1 4 2 3 1 1 7 3 3 1 2 1 6 4 3 8 6 1 7 1 2 1 4 6 5 3 1 7 8 5 3 1 3 6 8 4 6 2 1
 2 8  7 1 2 5 1 4 7 7 2 8 5 6 3 2 2 2 2 4 5 7 1 7 3 3 7 5 4 7 3 2 8 5 2 1 1 6 1 7 5 3 4 2 3 8 3 4 4 3 4 2 1 4 3 4 3 4 5 3 6 8 4 2 1 5 4 8
 3 8  4 7 3 5 2 4 3 8 7 4 7 4 1 7 5 7 6 5 1 1 8 6 2 1 7 1 4 4 8 4 3 8 6 8 5 2 7 1 4 6 2 5 2 8 5 5 3 1 4 7 7 2 1 1 8 5 3 4 3 5 7 8 7 8 8 8 1 4 6 8 5 3 3 3 4 2 2 6 7 1
 2 8  2 7 1 3 5 6 2 2 6 6 3 8 8 1 7 5 1 5 4 5 6 3 7 2 8 6 3 6 4 3 1 1 2 5 5 1 8 1 6 2 6 7 8 4 4 1 7 5 4 8 4 3 3 8 7 4 2 3 3 8 6 5 5 1 1 6 4 8 8 5 7 6 2 3 3 2 8 5 3 1 8 4 4 7 3 4 6 1 8 3 3 6 7 1
0.21 0.03 0.19 0.15 0.13 0.01 0.24 0.29 
0.39 0.30 0.28 0.25 0.33 0.22 0.22 0.34 
0.73 0.97 0.98 0.91 0.65 0.89 0.70 0.61 
