# Supplementary material for: A novel multi-objective dynamic flexible job shop scheduling algorithm using reinforced learning based black widow spider algorithm
Source: PLoS One. 2026 Apr 20;21(4):e0347108. doi: 10.1371/journal.pone.0347108 (PMC13095024; doi:10.1371/journal.pone.0347108)
Supplement: S1 File — (ZIP) [file pone.0347108.s006.zip › GitHub Upload/P14.fjs]

20	10	5.5
 3 8  3 3 3 9 4 8 7 5 8 5 3 10 1 4 7 5 10 3 5 4 6 9 4 7 2 3 10 1 3 3 7 8 6 8 1 7 9 2 5 7 8 10 10 5 4 6 4 8 9 9 9 3 6 4 9 1 4 2 1 1 2 8 8 9 3 3 6 5 9 7 7 4 2 5 1 2 10 3
 2 8  8 8 3 1 7 7 2 5 10 3 10 9 7 4 5 2 8 3 7 5 4 4 8 2 3 1 8 8 9 7 8 1 8 2 8 6 7 5 5 2 8 1 3 7 8 8 8 4 6 10 8 2 4 5 2 7 7 4 7 6 2 8 4 3 8 7 6 10 6 2 2 2 10 3 5 7
 2 8  3 2 2 4 5 6 3 8 1 7 4 10 3 7 10 3 9 8 8 9 6 9 7 8 2 3 5 10 7 2 8 5 4 10 8 10 9 2 6 6 4 5 10 9 6 1 2 8 9 4 7 2 7 8 4 10 4 1 10 9 7 7 10 8 3 3 1 6 2 10 3 4
 2 8  8 6 5 8 4 9 7 5 9 10 5 3 2 7 4 2 8 6 2 5 8 10 3 2 1 3 4 8 10 5 7 10 10 8 7 4 9 9 9 6 10 5 2 1 7 4 2 5 9 2 8 5 4 6 4 2 3 5 9 10 5 9 2 5 2 3 4 6 1 5 3 7 7 3 7 1 7 4 3 10 7 3 9 5 8 6 2 2 6 7 3 3 7 10 1 3 6 6 8 10 2 9 5 3
 2 8  5 8 2 3 4 10 5 9 5 5 4 1 1 6 5 10 10 2 7 3 7 9 3 7 5 8 1 10 3 4 5 3 8 9 7 10 9 7 6 3 2 8 5 3 6 1 4 2 2 7 7 8 5 6 6 2 2 4 3 9 5 3 4 7 10 2 10 10 8 6 5 5 10 8 5 7 6 2 2 9 5 1 4 3 6 4 9 8 2 3 8 10 1 5 10 7 7 4 6 5 5 10 3 9
 1 8  1 10 9 7 5 4 7 7 9 7 1 2 6 5 2 8 10 6 5 6 7 3 8 5 5 2 9 8 8 3 3 5 7 6 9 6 8 2 7 9 10 1 7 6 3 5 4 3 7 8 8 4 2 4 1 5 3 6 2 2 8 5 1 1 9 5 4 10 7 8 6 7 3 9 10 5
 2 8  1 4 8 7 1 5 2 9 9 7 3 4 7 8 5 8 10 2 2 8 8 10 2 1 9 7 9 6 2 1 4 5 10 4 5 8 2 9 4 10 5 7 5 2 9 7 8 3 1 4 9 5 7 10 10 5 3 3 2 2 2 8 7 1 10 9 3 10 8 9 4 4 9 2 1 2 5 10 7 6 10 5 2 3
 1 8  10 7 9 6 5 3 6 2 10 10 5 5 3 4 3 8 9 1 10 9 8 5 5 6 9 4 6 3 4 9 1 5 5 1 8 9 7 4 2 10 5 7 8 9 5 3 3 7 2 8 7 10 4 2 6 2 1 8 8 8 10 3 9 4 5 5 6 3 7 8 8 2 7 7 6 6 10 1 10 10 3 4 7 2 8 2 3 5 2 5 1 4 9 4 2 6 3 5 4 3 1 10
 2 8  6 7 10 4 6 3 2 2 7 6 5 1 2 9 8 10 2 5 10 8 6 9 5 10 3 8 1 4 7 4 9 3 1 7 2 9 2 7 7 9 9 6 1 8 5 4 6 7 3 6 4 9 10 2 5 3 10 2 6 6 9 7 6 8 7 6 9 8 8 2 7 3 10 10 5 5 3 6 10 1 4 2 9 10 10 3 4 4 3 8 7 6 8 5 4 7 5 9 5 2 8 8 7 10
 2 8  7 7 6 10 7 9 6 8 3 6 8 3 7 5 10 8 8 3 3 4 10 7 1 3 6 10 9 3 2 10 5 10 8 4 5 1 8 10 9 8 4 3 2 6 6 9 3 7 9 2 5 5 9 6 7 3 8 2 9 4 9 8 2 9 4 7 5 10 10 3 1 10 2 5 9 5 3 10 7 4 5 6 7 4 8 2 5 7 1 6 9 10
 2 8  8 1 10 10 5 4 9 5 9 3 7 7 9 6 8 9 7 8 4 7 8 3 3 10 2 2 7 8 9 6 1 2 5 8 6 8 6 1 10 9 6 3 7 6 7 2 10 6 4 3 5 3 3 6 2 3 9 3 7 4 5 6 9 4 10 8 2 3 9 2 7 9 7 6 6 8 8 10 10 3 2 4 4 3 5 4 3 2 9 6 10 4 8 6 7 5 2 9 6 3 2 7 8 1 10 2 2 8 6 10 10 4 7 8 6 5 9 4 3 2
 2 8  8 3 10 6 10 2 7 4 8 1 4 10 4 9 6 8 5 4 8 5 2 4 9 9 5 9 6 3 5 8 5 4 4 7 6 6 4 5 2 6 6 5 1 2 5 7 9 3 4 7 3 9 10 9 7 10 9 6 10 7 2 3 3 8 5 2 3 4 5 1 9 5 8 8 7 5 5 3 4 7 6 8 3 10 8 10 1 8 10 7 9 10 3 1 3 2 3 6 6 7 8 9 3 5 2 4 7 8 6 10 4 8 7 3 3 5 1 9 5 5 9 2 6 4 2 7 10 6 8 8
 3 8  6 6 2 7 10 4 2 2 6 10 2 9 2 3 4 2 1 3 3 5 2 10 4 7 2 5 1 2 10 10 3 2 5 6 6 8 7 10 9 3 5 9 2 5 7 2 2 7 7 8 2 5 2 4 1 10 9 10 5 7 10 8 9 8 9 9 4 5 3 6 3 1 4 3 6 2 10 10 4 4 4 8 8 2 9 4 3 2 7 8 2 4 4 4 10 7 1 2
 2 8  5 4 9 1 6 6 4 9 8 5 7 6 8 3 7 10 10 9 2 7 3 2 1 4 10 5 4 2 10 3 8 1 3 4 10 6 5 9 7 7 8 8 5 10 10 3 3 5 6 5 4 7 7 7 10 3 10 5 9 9 8 8 10 2 4 4 9 10 8 2 4 10 10 9 2 4 5 4 6 6 7 4 1 2 9 9 3 10 7 3 7 9 10 4 2 6 2 8 10 10 2 2 2 3 5 4 4 2 1 9
 3 8  3 1 3 8 6 4 9 7 2 8 1 4 5 8 8 6 4 7 9 10 7 3 7 3 2 4 8 10 6 8 4 1 7 9 2 2 6 1 5 8 1 1 9 3 10 6 6 6 7 4 2 3 3 5 6 9 1 9 4 5 8 7 5 9 2 9 6 3 7 2 9 6 3 6
 2 8  2 4 4 6 2 10 4 5 5 4 3 2 7 5 10 6 2 2 6 2 8 4 9 9 1 9 7 9 7 7 6 1 2 10 8 2 2 3 9 5 5 9 10 6 3 10 7 10 6 3 9 2 5 7 2 6 1 5 4 5 4 7 9 10 9 1 6 8 10 6 4 6 7 9 3 4 5 4 2 7 6 7 9 1 4 3 8 4 7 7 3 2 7 10 10 9 7 6 5 8 5 7 5 5 1 2 3 6 6 2 10 2 7 3 9 10
 2 8  5 1 9 6 5 10 5 5 7 9 10 9 4 5 10 9 5 3 3 4 8 7 7 2 2 7 6 8 1 4 6 8 8 6 3 1 5 7 7 4 7 2 9 8 5 7 7 6 8 5 3 5 4 2 1 3 9 7 2 5 4 2 10 6 5 1 10 3 6 5 1 4 9 4 5 7 10 4 3 8 8 1 8 2 7 6 5 8 10 10 6 4 4 7 2 5 10 10 9 4 8 5 3 9 5 10 7 9 1 7 4 10 6 5 10 4 2 6
 3 8  3 5 9 8 9 7 5 9 5 2 8 9 3 10 6 2 9 5 2 7 1 5 10 9 7 9 4 7 2 9 2 8 2 5 6 3 4 4 3 4 2 5 5 3 7 2 7 7 2 9 5 5 7 7 8 6 7 5 10 7 6 10 2 5 1 5 3 6 3 7 7 3 6 9 4 5 9 9 8 8 4 8 5 9 1 4
 2 8  10 2 10 1 7 6 6 3 8 4 5 10 8 9 2 5 4 8 5 7 7 6 1 2 9 5 6 7 3 9 4 8 10 7 1 4 4 10 7 9 4 6 1 9 5 2 6 2 8 3 2 10 3 5 9 5 10 8 5 3 2 5 4 10 6 4 3 1 3 1 3 7 1 1 10 1 10 9
 2 8  6 10 5 5 10 6 3 8 8 4 9 7 7 6 7 2 4 7 1 2 10 6 9 3 3 7 10 8 3 4 10 7 2 3 6 5 6 9 5 1 7 6 6 10 4 2 4 9 10 9 8 4 9 3 2 7 1 2 7 4 4 10 5 8 6 9 8 8 8 4 8 3 8 5 8 10 2 7 9 6 7 2 6 3 10 2 6 3 8 9 4 6 5 7 2 4 9 1 9 4 7 10 1 3 2 7 10 8
0.03 0.12 0.18 0.08 0.24 0.07 0.23 0.07 0.16 0.25 
0.25 0.22 0.24 0.39 0.28 0.29 0.24 0.27 0.37 0.33 
0.82 0.65 0.80 0.52 0.56 0.98 0.71 0.53 0.69 0.80 
