# Supplementary material for: A novel multi-objective dynamic flexible job shop scheduling algorithm using reinforced learning based black widow spider algorithm
Source: PLoS One. 2026 Apr 20;21(4):e0347108. doi: 10.1371/journal.pone.0347108 (PMC13095024; doi:10.1371/journal.pone.0347108)
Supplement: S1 File — (ZIP) [file pone.0347108.s006.zip › GitHub Upload/P18.fjs]

30	5	3.1
 2 8  5 3 8 1 4 5 7 4 3 2 7 4 1 7 2 5 3 4 5 10 4 1 5 4 10 2 8 5 10 2 5 6 4 7 2 1 9 3 4 4 1 6 2 3 5 3 4 4 3 4 4 5 9 1 5 4 1 4 3 10 4 6 2 10
 2 8  4 3 4 4 3 1 6 5 4 1 3 8 3 1 9 4 3 3 10 5 5 4 1 5 4 4 2 9 3 3 1 3 5 5 5 10 1 3 2 4 4 5 3 10 1 5 4 5 5 4 3 6 4 5 1 7 2 8
 1 8  4 4 10 5 10 3 6 1 5 1 2 9 5 1 3 4 8 2 6 3 9 5 3 5 1 5 4 10 2 3 3 4 5 8 3 5 10 3 10 4 3 5 4 6 2 7 3 3 1 5 5 5 5 3 5 5 5 2 8 1 4 4 9 3 5 10 2 4 3 8
 2 8  5 1 6 5 8 2 3 3 6 4 9 2 4 8 5 7 2 1 4 5 3 3 1 4 3 5 4 8 1 1 9 4 5 8 2 9 4 8 1 3 2 4 6 3 8 1 5 5
 2 8  1 5 4 5 1 10 5 3 4 9 2 6 3 3 5 4 10 5 5 3 9 1 9 2 3 4 4 7 5 10 3 9 2 4 2 1 4 2 3 2 5 8 4 5 2 5 10 1 4 2 1 5 4 5
 2 8  4 1 7 4 4 3 6 2 3 3 4 7 3 6 5 7 5 3 4 4 3 1 8 2 7 5 4 1 5 6 4 1 8 4 9 3 5 5 4 3 2 8 4 9 3 4 2 2 6 3 7 3 3 3 5 8 1 9
 2 8  2 4 6 5 4 1 2 7 1 1 8 5 4 6 5 8 1 7 2 8 3 6 2 3 10 2 3 5 5 4 1 7 4 9 2 7 3 10 1 4 5 1 1 5
 2 8  5 2 6 4 8 1 8 5 4 3 7 3 5 7 3 4 2 9 5 5 4 4 3 1 9 2 6 3 5 4 3 6 2 10 4 10 5 3 3 4 9 1 7 3 3 2 3 7 1 3 3 1 3 3 4 2 9 3 1 8 3 6 2 4
 2 8  2 2 7 3 7 5 2 4 5 7 4 4 3 3 1 4 5 2 7 3 3 4 4 5 10 1 5 3 3 10 1 9 2 5 3 1 3 2 7 3 8 1 3 7 3 4 6 3 6 5 9 5 3 7 5 6 4 5 2 9 1 6
 2 8  1 1 5 3 4 5 3 5 5 9 1 2 6 1 4 5 4 2 7 5 8 4 5 3 4 4 2 4 5 7 3 7 1 3 3 3 10 2 3 4 4 5 4 8 3 8 1 4 5 8 2 9
 1 8  3 2 4 4 5 1 6 5 2 6 4 4 5 6 1 7 3 10 4 3 9 5 8 2 8 1 7 5 4 5 1 9 2 10 5 9 3 6 2 2 5 1 6 4 5 4 1 9 4 9 3 3 4 5 8 4 7 3 3 1 8 4 5 7 1 9 4 10 2 9
 3 8  3 2 5 3 3 5 3 4 1 4 2 9 4 9 5 9 2 1 5 4 9 2 5 5 1 8 3 5 5 1 8 3 4 4 2 8 3 6 1 7 4 10 2 2 9 4 4 3 5 7 2 4 1 9
 2 8  3 2 8 4 4 1 7 4 1 6 2 9 5 10 3 6 2 3 3 5 8 5 3 7 2 6 5 8 4 9 1 4 2 2 10 1 3 5 2 6 1 3 5 5 4 8 3 8 2 2 8 5 5 1 3 9
 2 8  2 1 6 3 3 1 3 6 2 3 5 1 5 3 3 8 1 4 4 8 2 3 5 4 7 4 3 9 1 6 5 10 4 4 4 2 7 5 5 3 4 4 10 4 2 5 5 7 4 4 1 5
 3 8  3 5 10 3 6 2 8 2 5 10 3 7 3 5 6 2 8 3 4 4 1 9 5 9 2 5 4 9 3 5 9 4 3 2 4 4 1 10 3 5 5 5 2 5 5 4 7 2 7 3 9 5 4 1 8 3 2 10 1 3 4 7
 1 8  4 5 10 3 4 4 6 2 9 5 3 8 5 7 1 4 2 3 4 10 2 3 4 4 3 2 1 6 2 8 1 4 3 4 1 4 4 10 3 6 2 9 2 3 3 5 10 2 2 10 5 10
 2 8  1 1 3 3 3 4 2 8 4 6 2 3 4 1 10 4 3 10 2 6 1 4 4 3 1 5 3 4 3 8 2 3 1 10 5 8 1 4 9 1 4 6
 2 8  5 4 9 5 4 3 4 2 8 1 9 5 5 5 2 8 4 10 3 8 1 3 4 3 3 2 10 4 7 1 10 2 1 6 4 7 3 1 8 5 8 2 10 3 2 8 1 7 3 3 4 4 9 1 7 5 5 2 5 4 2 9 5 3 4 9 3 4
 2 8  3 4 6 3 6 5 6 3 4 9 1 9 5 9 2 3 8 5 7 4 1 10 3 4 5 10 2 6 4 3 6 1 5 2 7 5 10 5 4 3 1 3 5 10 2 7 3 4 2 1 6 2 9 3 4 5 1 7 5 8
 3 8  1 2 5 3 1 10 5 8 2 5 1 4 5 5 4 10 1 5 3 8 2 9 5 9 4 1 9 2 6 5 6 4 6 1 4 6 4 3 7 1 6 5 9 2 6 2 5 10 4 8
 2 8  4 3 6 2 7 4 5 5 4 3 1 8 4 8 5 4 5 5 4 2 9 4 5 3 10 1 7 2 1 3 5 9 4 3 5 2 8 4 6 1 3 3 5 7 3 7 1 8 3 5 4 4 9 2 3 4 4 3 1 6 5 3 3 6
 3 8  3 1 4 5 5 3 10 2 3 10 2 7 3 3 8 1 8 5 7 1 2 10 5 2 6 3 5 5 7 1 4 4 5 3 2 3 5 7 4 6 3 3 10 1 10 2 10 4 5 10 1 4 2 7 3 3
 2 8  2 2 5 3 5 2 3 5 4 7 3 1 9 2 9 5 8 1 2 8 3 3 5 1 3 2 8 3 3 6 5 9 2 4 1 5 8 4 3 10 2 3 5 6 1 10
 2 8  5 2 6 4 3 5 10 1 7 3 3 4 1 3 5 7 2 4 3 6 2 1 10 2 7 3 2 8 1 10 4 5 3 3 3 4 4 5 10 1 1 5 5 3 8 5 7 1 6 4 7 2 7 5 4 4 5 8 2 8 3 6 1 5
 2 8  3 1 5 5 7 3 10 4 5 3 4 6 2 5 3 6 2 1 8 5 10 2 2 5 5 3 5 3 7 5 4 2 9 4 10 1 8 5 4 9 3 10 2 6 1 7 5 9 3 3 8 5 10 4 7 1 3 8
 3 8  3 1 9 3 7 4 9 3 4 10 3 5 2 9 4 2 4 1 5 5 8 4 3 1 4 7 1 2 4 5 1 3 2 6 4 5 3 10 5 5 1 4 3 2 3 4 2 5
 2 8  4 2 6 3 10 4 5 5 3 4 1 7 5 5 2 3 4 9 5 1 6 3 8 5 3 2 10 4 9 3 5 10 4 9 1 4 3 4 8 1 6 5 9 3 3 10 1 10 5 4 3 4 7 5 8 1 8 5 3 7 1 8 5 9 2 5 4 8
 2 8  1 3 5 2 4 8 5 5 3 1 6 5 3 2 4 4 5 5 3 5 1 4 4 8 4 5 7 4 3 1 6 3 7 4 2 7 4 9 1 8 3 5 2 5 3 3 7 5 2 5 5 8 4 7 1 3 3 9
 3 8  3 2 8 3 3 5 3 1 2 6 3 3 8 4 7 2 9 1 4 10 4 1 8 4 4 5 10 3 8 1 3 10 2 2 8 3 9 3 3 3 2 8 5 4
 2 8  5 3 3 5 4 4 4 2 7 1 8 2 2 8 3 9 5 2 4 5 5 1 9 3 10 4 5 4 2 3 5 3 1 5 3 8 4 2 10 4 4 1 10 5 8 3 4 4 2 8 1 8 5 5 5 2 6 1 4 3 5 4 8 5 4 6 2 10 1 8 5 9 3 10
0.18 0.28 0.14 0.11 0.11 
0.39 0.34 0.20 0.23 0.39 
0.99 0.68 0.78 0.94 0.92 
