# Supplementary material for: A novel multi-objective dynamic flexible job shop scheduling algorithm using reinforced learning based black widow spider algorithm
Source: PLoS One. 2026 Apr 20;21(4):e0347108. doi: 10.1371/journal.pone.0347108 (PMC13095024; doi:10.1371/journal.pone.0347108)
Supplement: S1 File — (ZIP) [file pone.0347108.s006.zip › GitHub Upload/P23.fjs]

35	15	8.4
 2 10  8 9 5 13 4 8 6 2 6 1 6 5 6 7 5 3 6 8 14 5 6 5 10 2 12 8 8 3 4 4 1 4 3 2 12 9 2 11 6 8 4 3 6 6 3 1 5 2 2 5 2 14 6 10 5 7 2 4 7 12 15 2 6 4 12 7 13 8 10 8 4 8 1 2 3 3 5 3 2 8 9 4 14 3 1 14 6 9 6 5 13 5 15 8 9 5 2 6 3 6 12 6 8 7 5 6 14 8 8 14 7 12 3 7 6 13 7 6 8 5 5 2 8 4 6 9 4 3 3 1 4 15 6 10 4 14 15 3 13 4 1 6 4 3 7 6 14 2 3 8 10 7 12 7 8 8 5 2 2 4 6 2 11 6 11 8 3 6 4 5 8 14 8 13 2 12 8 11 2 4 2 9 6 15 6 2 8 13 10 7 7 2 5 3 9 3 15 2 4 6 1 2 11 3 6 8 2 2 12 4 3 2 14 6
 1 10  9 6 8 14 8 13 7 1 6 8 8 11 4 4 6 5 5 3 8 2 10 7 14 2 14 2 6 4 2 5 3 6 6 3 6 15 6 11 5 10 2 13 4 14 6 1 7 8 6 7 5 9 8 7 11 5 14 5 5 3 13 7 7 4 3 3 9 2 15 2 3 13 8 11 4 4 7 12 2 14 3 9 8 6 4 3 5 1 3 10 7 5 5 8 6 7 7 15 3 3 4 2 2 7 9 2 14 1 6 14 6 9 3 6 4 5 2 12 4 7 2 2 4 10 2 3 7 13 8 4 2 15 4 11 5 10 6 3 12 3 13 8 11 7 3 2 14 3 4 8 1 3 15 7 5 6 10 4 8 5 5 14 6 7 8 15 2 12 2 10 2 6 2 2 2 11 3 1 14 3
 2 10  10 14 5 4 7 9 8 7 4 12 2 1 5 5 3 2 8 8 3 3 5 2 4 7 12 6 7 1 8 2 2 13 7 4 8 14 7 15 4 3 6 5 15 8 11 3 10 4 12 4 1 6 12 6 8 2 5 3 2 1 2 5 2 4 4 7 2 8 7 10 3 14 4 11 2 13 8 2 9 3 11 7 8 13 6 3 3 14 3 6 5 8 8 9 7 15 3 10 2 1 14 8 1 10 8 3 9 6 2 7 4 7
 1 10  11 6 4 15 2 4 7 12 6 9 3 1 4 8 3 7 7 2 7 14 4 10 3 8 1 3 15 2 7 3 4 4 6 7 9 6 13 4 5 3 14 3 3 6 3 1 8 4 5 10 7 13 3 5 3 7 7 9 5 15 3 8 5 12 6 14 3 2 8 3 12 7 13 6 2 6 14 4 2 10 4 5 7 6 8 1 3 12 2 15 6 8 5 9 2 3 4 7 4 14 7 13 6 11 2 5 15 3 1 2 7 2 2 7 5 7 4 10 2 6 6 15 5 7 2 8 11 8 14 7 3 8 4 6 8 3 9 4 1 3 13 3 8 3 5 1 7 12 5 11 7 2 7 6 5 8 5 10 3 7 9 3 10 2 13 7 6 8 5 8 8 4 3 8
 3 10  15 7 2 6 8 4 8 2 2 11 8 1 4 10 7 15 8 14 4 5 8 12 7 8 2 3 4 13 6 9 4 11 9 8 5 6 1 6 13 4 12 5 15 5 3 8 10 8 8 3 11 2 4 6 1 8 3 12 5 4 4 8 1 4 14 8 8 5 15 8 10 6 6 4 12 3 9 2 13 5 2 3 3 14 2 15 3 5 5 4 5 2 6 8 12 6 9 6 2 11 2 10 3 12 7 5 8 2 11 8 3 7 13 7 6 6 15 8 2 4 9 6 12 8 10 8 4 2 8 7 8 10 2 1 3 11 6 6 8 14 3 2 5 12 6 15 8 8 12 5 6 7 11 2 7 4 1 5 2 8 5 8 10 4 15 3 13 6 14 7 4 4 3 8 9 7
 2 10  11 9 5 4 7 1 2 12 8 5 4 7 6 3 4 8 4 10 3 15 4 2 4 2 8 8 13 3 6 9 6 12 2 10 7 4 6 2 4 13 7 6 4 5 15 4 3 6 2 2 7 5 6 8 10 10 4 7 5 2 2 8 5 15 8 12 6 9 7 6 5 3 6 11 5 4 7 3 4 3 5 8 9 2 11 15 3 7 6 4 6 14 8 8 5 9 6 3 5 2 5 13 8 12 8 10 4 5 12 6 3 6 13 7 1 2 8 5 11 9 8 3 6 13 8 2 6 11 7 1 4 10 4 14 7 12 6 15 4 8 6 1 5 3
 2 10  10 4 2 11 7 2 8 1 2 9 2 13 7 8 4 14 2 6 2 7 8 1 4 7 2 5 3 3 2 13 9 2 12 3 10 8 7 2 15 7 4 6 3 8 1 6 13 8 5 2 8 8 2 7 11 8 15 11 5 12 2 4 7 1 4 5 2 13 5 15 4 3 5 10 7 9 8 6 6 8 3 2 3 7 7 14 7 10 3 3 6 2 15 4 10 3 14 6 13 4 8 6 11 4 1 7 2 5 15 10 4 14 6 8 4 9 6 11 3 3 4 5 8 4 2 2 2 7 7 15 7 13 2 6 4 1 6 12 7 14 8 8 4 5 15 8 9 3 3 7 6 7 12 8 10 5 11 2 7 7 13 8 2 3 5 6 14 2 4 10 8 4 7 8 8 13 4 12 8 7 15 8 12 7 10 4 14 3 11 4 5 6 13 8 9 4 2 4 1 2 7 4
 2 10  5 2 5 7 7 6 5 14 6 13 8 9 9 8 10 2 4 2 11 2 5 7 2 6 15 6 1 2 7 3 4 13 2 8 7 6 3 3 6 15 11 4 9 3 5 2 3 7 15 6 7 4 2 7 13 5 12 8 10 6 14 5 1 5 4 5 6 2 8 7 6 12 3 13 4 5 5 14 6 15 4 8 2 5 1 6 4 4 14 7 13 7 7 5 12 14 6 6 7 8 5 10 6 1 8 5 4 2 6 15 2 4 8 9 8 13 6 12 8 12 10 4 4 8 6 5 11 3 15 5 12 7 14 4 8 2 13 4 3 7 5 4 2 8 13 6 8 13 4 7 4 12 7 14 6 11 4 9 6 2 6 1 4 8 5 4 5 10 5 3 8 4 4 3 1 5 5 8 12 7
 2 10  15 11 2 8 2 3 7 15 2 1 7 5 7 2 3 4 3 7 7 14 4 12 5 10 6 9 7 13 4 6 4 5 14 2 1 3 5 8 8 7 11 4 5 8 2 5 8 3 3 1 6 14 4 7 12 2 7 5 10 6 14 4 5 4 1 7 4 8 2 3 2 5 8 4 9 2 13 8 5 3 8 3 6 10 8 11 6 7 3 8 2 3 4 13 8 15 3 6 4 3 2 8 10 6 7 3 15 6 8 4 6 3 11 4 13 6 14 2 5 6 1 5 12 8 9 2 8 13 3 8 2 4 5 11 8 2 7 9 4 12 6 10 6 10 8 6 13 2 7 7 9 7 4 7 15 5 10 3 6 6 11 4 14 2
 2 10  2 10 5 4 8 9 13 2 3 2 11 6 7 3 2 3 14 2 6 8 9 7 4 2 12 5 2 13 6 12 7 11 6 4 4 9 6 7 4 3 6 1 8 15 4 2 6 8 2 14 12 5 15 4 7 4 14 2 13 2 4 4 2 5 8 4 3 4 10 7 9 5 5 7 1 6 11 5 9 14 2 4 5 8 6 5 4 10 5 13 5 7 5 15 6 12 5 15 10 2 8 2 1 5 14 4 13 6 7 4 5 7 4 6 12 2 6 4 11 8 9 5 2 3 15 2 3 2 6 9 3 10 3 1 3 7 7 12 7 2 4 7 13 7 2 2 12 5 1 5 3 5 15 6 10 8 3 15 6 11 4 9 6 8 6 8 1 2 8 6 10 6 9 5 13 4 2 3 5 7
 2 10  15 4 3 8 3 2 7 3 3 15 5 5 5 1 6 7 3 6 3 12 7 11 6 14 7 10 5 13 6 9 7 13 14 7 11 5 3 8 5 4 8 4 15 3 12 3 4 6 7 5 2 5 10 2 1 3 6 8 12 2 6 15 4 6 8 4 8 14 2 8 5 1 7 12 2 7 5 11 3 9 3 10 2 14 13 6 5 8 2 3 10 7 7 6 8 2 9 2 4 7 12 6 1 8 6 3 11 6 15 8 3 4 10 9 6 13 4 6 7 12 6 4 5 11 3 15 6 7 5 3 4 8 8 11 5 5 2 8 6 5 9 7 14 7 8 6 7 7 1 6 11 2 15 7 12 5 2 3 2 14 7 2 6 3 3 6 4 4 6 12 5 13 2 6 5 1 6 7
 2 10  4 2 6 7 3 3 6 1 5 9 14 5 10 7 5 4 3 8 2 4 9 7 1 6 7 5 12 8 15 7 6 3 2 10 7 15 5 13 8 12 5 9 3 11 7 8 3 14 8 5 2 4 3 2 5 6 3 1 2 8 2 6 3 3 4 5 13 4 11 5 5 2 7 8 1 6 5 5 4 2 8 1 2 6 4 14 8 10 12 7 6 7 9 6 8 5 11 7 4 4 15 3 2 3 3 7 10 3 4 3 5 8 2 13 5 10 3 9 10 3 5 5 9 2 8 3 12 3 2 8 4 6 11 3 1 6 9 3 4 8 4 2 3 12 4 7 5 11 6 5 3 10 8 14 2 8 14 7 3 7 7 3 1 2 15 2 4 2 6 7 12 2
 1 10  12 11 4 4 5 1 2 15 7 6 3 9 3 5 8 8 4 12 6 7 3 14 7 13 2 3 6 2 10 4 2 7 7 6 8 2 7 12 5 15 5 13 6 8 2 14 8 11 6 6 12 2 2 2 8 3 7 8 11 5 3 3 15 6 9 2 4 4 10 6 4 4 6 11 7 2 6 5 7 15 4 5 15 2 1 4 8 8 2 5 6 6 13 6 9 7 10 3 14 4 7 4 11 4 12 8 3 5 5 2 3 2 7 15 6 13 5 10 13 6 4 8 11 2 5 7 7 2 14 7 10 2 2 3 3 6 15 4 13 10 2 11 2 8 6 7 7 9 5 3 5 12 4 1 5 4 6 13 5 5 2 14 4 2 2 14 13 6 15 6 1 3 14 6 8 5 10 3 12 4 2 5 5 4 4 7 3 7 6 7 7 6 9 4
 2 10  11 9 4 12 7 4 7 7 3 6 7 15 5 14 7 10 7 13 8 1 6 2 7 5 5 6 6 6 13 4 12 5 8 5 3 2 3 1 7 4 4 3 4 8 8 8 12 7 8 14 6 9 5 10 2 8 7 13 6 1 6 12 4 6 7 7 11 6 14 3 7 5 2 8 12 7 6 5 10 8 5 7 2 9 8 1 5 5 5 2 4 11 2 6 3 2 9 5 6 3 13 8 7 5 1 4 12 3 4 3 10 7 11 7 10 6 4 2 2 13 8 4 6 11 7 15 3 7 5 14 6 12 3 8 7 3 14 4 7 5 4 3
 2 10  8 9 5 10 4 6 3 7 5 11 4 5 4 15 2 12 5 2 1 7 3 8 4 15 8 9 7 1 5 10 3 11 3 8 14 4 12 7 5 2 13 3 9 3 1 6 8 6 11 5 6 7 2 5 4 13 6 10 8 2 3 6 7 10 15 7 14 6 11 4 12 2 8 2 4 5 10 3 5 4 9 4 7 8 9 8 8 15 6 14 8 12 7 1 2 6 6 2 4 3 8 11 5 1 6 7 10 6 6 3 5 1 3 5 2 4 8 2 7 10 5 12 5 8 5 14 6 7 1 3 5 2 14 8 13 6 4 5 11 3 12 7
 2 10  15 3 7 15 5 5 5 7 6 13 6 14 3 9 5 1 7 8 8 4 3 2 5 10 4 11 7 12 8 6 4 11 1 3 15 8 3 5 4 7 13 3 5 8 6 7 12 8 8 8 9 4 14 8 12 6 5 11 6 14 6 15 6 10 7 9 4 1 5 2 3 13 7 4 2 7 5 5 4 12 4 5 7 6 9 7 15 8 5 3 8 8 11 5 13 4 10 3 2 7 12 4 14 7 2 9 3 12 4 12 1 6 2 3 5 2 9 5 3 2 6 5 4 2 8 2 10 7 15 4 12 6 13 6 9 14 2 3 8 10 6 2 3 7 6 15 5 1 6 5 4 8 5 8 5 6 1 2 3 4 9 8 10 6 8 5 14 4 13 4 7 11 2 1 5 13 2 2 4 12 5 8 5 4 6 3 5 7 4 4 14 5
 3 10  7 11 8 14 8 4 7 12 7 7 8 3 8 9 4 6 13 4 14 5 12 3 10 8 3 7 8 8 1 3 2 3 8 5 11 6 12 7 9 3 3 2 8 13 8 9 5 1 7 11 2 8 5 10 5 12 6 14 15 8 3 7 5 3 4 8 13 6 9 2 11 7 10 4 8 3 6 3 1 2 2 2 12 4 7 7 15 4 3 13 4 12 7 1 6 8 7 3 5 14 2 10 6 2 6 15 6 6 3 5 6 7 8 11 5 9 6 2 11 4 7 7 13 14 6 6 3 2 4 10 7 3 6 11 8 8 2 15 4 7 7 1 8 9 7 5 4 13 2 11 1 5 9 8 7 3 6 2 13 7 14 4 10 2 5 8 15 7 2 7 12 7
 2 10  15 10 2 7 5 5 6 11 5 8 6 2 4 6 7 14 2 4 2 12 4 15 5 9 7 3 8 13 7 1 7 10 7 6 4 3 12 4 14 8 11 2 5 2 6 4 3 8 8 4 13 4 14 3 8 11 7 1 4 6 5 14 4 15 7 2 5 13 7 9 3 5 2 10 3 4 6 12 8 7 4 4 12 3 10 6 9 2 8 4 3 10 7 12 4 9 5 12 14 6 3 6 13 6 7 6 11 5 12 6 8 4 1 6 10 2 15 5 9 4 4 6 14 12 3 13 3 15 5 2 4 3 4 5 6 6 2 14 2 4 8 10 2 1 3 8 3 9 3 11 4 15 11 8 10 6 7 4 15 7 1 8 8 7 2 7 14 2 3 6 6 6 9 2 5 6 12 3 4 8 13 6 13 10 2 3 7 14 3 15 4 2 2 4 2 13 6 9 3 6 5 8 8 5 5 11 4 7 3 1 1 3
 3 10  8 10 7 5 6 14 6 11 3 3 3 9 2 2 4 1 6 2 5 7 14 3 12 15 4 8 7 10 2 4 7 6 3 14 2 11 5 2 8 1 8 13 5 7 4 5 8 15 6 7 12 3 3 2 11 7 14 5 4 4 2 8 9 4 10 4 15 8 13 5 7 4 5 2 1 8 8 5 9 1 7 6 3 2 7 9 3 11 3 7 5 15 5 12 3 4 6 13 8 7 1 2 9 4 12 7 3 5 7 2 11 2 13 6 5 5 6 7 15 7 14 6 2 3 11 5 6 10 4 15 2 2 3 1 4 7 8 11 6 9 8 14 5 6 8 3 4 12 1 5 6 5 15 8 10 4 8 6 2 2 4 2 3 7 13 5 11 2 7 6 12 3 5 13 2 8 6 12 8 4 5 6 8 15 11 7 4 5 8 3 1 6 15 3 10 6 7 3 5 2 2 7 9 5 13 4 14 6 12 8 6 5 3 6
 3 10  9 5 5 1 4 12 5 6 2 8 3 7 3 9 4 14 2 3 5 6 15 6 2 8 11 8 9 4 3 6 14 5 15 14 7 4 3 2 4 10 7 11 2 6 3 3 2 15 5 7 3 12 8 9 2 13 5 5 7 8 7 1 7 15 12 8 2 6 14 5 11 2 5 6 4 5 6 3 13 6 10 4 7 4 15 7 1 7 3 5 9 6 8 2 8 13 5 14 8 5 7 6 5 4 3 1 3 15 8 2 5 9 8 4 7 3 9 8 6 2 11 4 3 6 2 4 1 8 5 8 13 11 2 8 5 12 6 5 4 15 2 1 6 14 8 9 3 6 5 10 3 13 4 2 3 4 5 2 8 3 4 6 12 6 8 3 4 13 8 15 6 2 3 1 4 9 4 10 3 12 3 11 5 5 4 4 4 6 11 3 4 7 10 8 13 2 5 4 12 5
 2 10  9 5 5 11 3 1 7 13 7 9 6 7 5 15 5 8 7 4 5 7 2 7 10 8 6 3 9 8 7 5 4 6 3 2 13 11 8 5 5 6 3 15 5 2 6 12 6 8 2 7 5 13 6 14 7 1 7 4 8 3 4 12 9 8 15 2 4 6 8 8 2 5 11 2 13 5 10 6 1 4 14 7 3 3 6 5 7 12 7 11 4 2 4 7 4 4 7 6 4 5 2 7 2 7 8 5 5 2 10 5 14 2 11 3 3 3 7 8 4 9 2 4 7 2 5 6 3 12 2 10 4 14 3 5 10 7 4 3 5 8 7 2 14 2 11 3 13 8 8 2 9 8 1 3 12 2 2 8 15 7 3 15 6 8 5 7 5 15 11 5 6 3 4 6 8 8 5 8 13 8 3 6 7 8 12 4 15 4 9 3 2 2 10 4 14 2 1 5
 2 10  10 13 5 1 6 2 4 10 5 9 3 15 3 8 3 7 3 11 5 5 4 8 3 2 11 7 15 3 8 6 1 6 14 3 2 7 10 8 12 4 7 14 2 9 2 6 6 3 7 1 2 15 4 10 3 5 6 12 8 8 5 2 7 6 4 3 14 6 7 2 3 7 11 3 6 5 12 12 8 14 6 15 8 13 3 5 6 11 3 1 5 2 5 7 4 3 2 8 6 9 5 12 12 2 11 5 1 3 15 2 14 5 2 4 3 4 10 6 6 4 13 7 7 2 4 7 14 7 8 12 5 8 3 11 7 10 8 3 7 14 3 4 7 13 6 6 7 1 3 5 2 9 7 2 7 8 15 3 14 4 4 3 5 3 1 5 3 6 11 3 10 8 12 10 4 4 7 6 2 1 3 15 4 5 7 11 7 9 8 7 8 8 5 12 8 3 7 12 6 2 1 8 13 3 5 5 14 2 11 4 10 4 8 5 3 4 9 7 4 4 7 5
 1 10  8 14 4 10 8 1 3 5 3 2 4 11 3 15 2 13 8 15 5 8 14 2 3 6 4 4 1 2 7 6 12 7 6 4 11 5 8 5 10 4 2 3 15 8 13 5 9 4 1 8 6 10 1 8 10 6 11 8 8 2 9 7 12 6 2 6 13 6 15 4 4 8 8 9 6 13 7 11 3 8 6 4 7 10 4 15 4 5 8 5 5 3 8 2 12 7 1 2 13 2 3 2 2 13 3 15 4 6 5 2 12 7 13 5 7 4 1 6 3 8 15 3 3 6 4 11 7 15 3 10 7 7 6 2 2 9 5 13 5 14 5 1 3 5 3 8 3 12 6 4 3 11 2 7 10 6 3 8 11 8 12 7 15 5 14 7 5 2 9 5 8 4 6 6
 3 10  1 5 5 9 5 8 9 6 11 5 13 3 3 4 7 7 8 6 6 3 10 3 2 14 2 6 7 4 11 8 7 4 3 6 9 4 1 15 7 6 6 6 4 4 13 3 14 5 3 4 8 8 2 5 6 10 4 12 9 2 13 4 3 4 2 7 11 3 1 8 14 8 15 4 6 2 5 4 4 8 7 6 8 1 5 15 4 4 3 13 8 5 2 6 7 11 6 9 7 8 4 7 15 6 10 3 11 4 5 2 14 5 6 2 7 2
 2 10  4 1 2 8 4 4 3 9 8 15 15 7 11 2 5 7 8 8 12 5 13 4 9 5 6 6 4 6 7 2 1 8 2 6 3 6 14 6 10 4 8 6 8 1 2 14 7 12 5 7 2 11 6 9 7 13 4 12 5 8 9 8 12 6 7 2 11 8 8 8 6 8 3 6 10 3 1 4 4 8 14 2 9 13 8 5 5 8 7 1 6 15 2 14 4 3 7 4 3 2 2 14 3 4 7 4 10 5 2 8 13 6 4 8 9 8 14 3 6 6 12 8 8 8 15 6 1 4 5 2 2 10 8 6 8 9 4 8 7 7 15 5 10 4 6 2 8 4 13 7 5 4 14 4 12 2 5 12 6 15 4 6 6 14 6 8 3 7 5 1 3 9 6 11 7 13 7 3 8 9 12 6 4 8 7 4 5 3 1 7 11 7 2 2 10 8 3 7
 3 10  11 11 4 2 6 8 6 7 5 3 8 14 7 13 2 9 6 6 3 4 5 5 3 7 15 6 9 3 1 3 7 5 2 7 4 6 5 8 10 11 3 9 2 5 4 8 3 7 4 12 4 3 3 15 4 10 2 4 5 9 15 5 4 8 2 7 10 6 14 7 12 5 11 6 9 6 6 8 12 12 5 8 5 3 8 9 4 14 3 1 8 15 3 13 2 10 2 11 5 7 2 2 8 14 3 3 6 3 7 4 14 7 8 3 11 6 10 4 4 5 2 7 15 8 13 4 5 3 9 6 12 4 4 7 8 11 7 6 6 3 6 4 4 6 15 7 1 7 3 4 6 15 2 6 3 11 8 13 3 8 5 12 5 12 3 2 9 2 1 8 14 6 13 6 2 5 15 4 7 3 8 2 12 7 5 8 4 4
 2 10  15 11 5 3 8 7 8 5 4 12 3 15 6 4 4 1 8 14 5 6 3 9 4 2 2 13 4 8 5 10 7 8 5 3 14 4 10 2 9 6 12 5 8 6 2 2 1 5 9 4 6 8 2 11 4 7 4 2 5 13 7 14 2 5 5 12 4 14 10 3 14 8 11 8 5 3 4 5 6 2 15 3 2 2 3 5 1 6 12 2 13 7 9 7 8 3 11 9 3 2 4 10 5 8 5 13 2 11 2 1 8 14 2 3 2 7 5 5 2 5 3 5 11 3 8 6 14 2 13 7 6 13 7 5 2 14 7 8 8 9 4 4 3 8 3 2 14 2 7 3 2 7 13 4 8 4 6 8 12 2 5 5 5 2 6 7 6 11 4 9 7 12 6 4 12 4 9 2 1 5 15 6 2 5 7 4 3 8 11 5 14 7 10 2 13 7
 2 10  7 9 6 11 3 4 3 8 8 7 6 6 7 10 6 10 11 6 15 3 3 5 13 4 2 5 14 5 4 3 1 4 12 3 8 6 8 11 6 6 5 4 4 3 4 2 6 7 2 13 8 15 8 12 7 4 8 5 11 4 13 5 4 8 3 4 15 6 2 2 1 6 10 3 14 4 12 6 6 6 8 14 2 3 7 15 8 8 8 4 2 5 11 4 4 8 2 2 14 2 6 8 12 8 3 3 2 12 3 7 4 4 8 15 6 5 4 6 4 9 8 1 2 13 6 11 3 15 7 7 6 7 2 8 11 8 9 2 5 5 12 5 8 6 1 5 10 3 13 4 4 3 15 3 3 2 14 2 14 8 6 6 2 15 7 11 2 2 5 13 5 9 7 5 6 3 6 1 7 12 5 14 5 10 6 4 4 8 12 4 2 4 3 2 14 8 5 4 15 4 7 7 10 5
 2 10  7 7 7 10 3 4 4 3 8 12 3 9 2 14 3 9 1 4 7 5 6 4 10 6 14 2 3 7 12 5 2 2 9 8 9 3 7 4 3 5 6 12 3 1 2 14 7 2 3 11 2 9 4 4 12 6 14 5 3 5 2 3 11 11 5 3 6 4 2 15 4 8 8 2 3 5 2 7 8 14 6 13 7 1 7 9 8 6 6 3 15 3 2 8 4 3 1 3 5 5 10 6 7 7 15 12 6 4 5 14 7 7 4 2 7 8 6 3 5 10 6 15 2 13 4 6 5 5 4 9 3 1 2 11 4 3 6 5 2 2 10 7 5 1 8 6 8 11 7 8 6 9 6 10 4 7 5 3 6 3 8 4 13 5 11 4 15 5 3 2 9 4 10 2
 2 10  3 2 6 15 2 4 2 3 6 2 4 7 13 3 6 8 5 4 8 15 3 10 4 13 4 14 3 15 3 2 10 4 15 4 5 3 14 4 12 2 9 8 13 5 2 2 11 2 1 5 4 2 7 8 6 2 8 7 1 3 6 15 15 5 14 6 2 5 5 5 13 2 10 3 9 3 3 8 11 3 1 8 6 8 12 3 7 4 4 4 8 8 15 6 4 12 3 7 2 5 2 4 4 13 6 1 3 15 2 11 2 14 5 3 2 9 5 2 8 10 8 8 2 4 15 7 5 7 3 2 1 4 14 13 8 6 5 11 4 8 7 9 7 12 4 3 6 2 4 14 2 7 2 5 5 1 8 15 4 4 3 11 6 8 12 3 3 4 10 2 15 8 4 5 14 3 13 3 9 7 11 7 1 7
 2 10  2 2 5 3 6 3 14 4 10 2 8 5 5 2 7 3 8 15 4 10 5 7 5 14 5 5 2 6 7 2 9 7 1 5 6 2 14 4 12 8 10 7 11 6 3 3 8 8 4 5 15 2 12 4 6 14 3 7 7 8 2 5 6 11 8 1 4 3 6 12 3 6 6 2 8 10 6 9 12 5 15 3 1 2 10 4 7 3 3 4 14 7 8 4 5 5 10 6 7 2 6 4 5 9 7 14 4 10 6 1 5 7 2 12 2 15 7 8 3 3 11 3 5 8 14 5 2 2 1 3 7 4 8 5 12 7 2 9 5 6 5 2 6 5 6 4 8 13 8 8 5 15 3 10 5 11 3 12 4 12 14 8 4 2 11 7 6 6 12 5 15 5 7 4 2 8 3 2 10 5 13 4 9 3
 2 10  5 15 7 11 7 12 5 10 6 2 5 8 2 4 4 8 8 8 15 6 14 5 1 6 9 3 7 8 4 6 3 11 2 15 6 9 3 3 13 5 7 4 11 8 15 5 4 4 7 12 6 15 5 8 6 1 3 9 6 3 6 13 2 7 4 11 2 10 8 6 7 2 8 14 3 2 6 6 9 4 12 5 6 13 7 8 3 1 2 3 8 11 3 12 4 6 2 9 3 4 2 10 8 14 3 3 7 5 14 4 1 7 10 7 2 13 4 8 8 9 3 5 6 11 8 4 6 2 6 1 6 14 4 5 9 7 4 5 14 4 1 6 6 3
 3 10  15 13 5 6 2 11 3 7 3 5 6 4 7 12 7 1 3 10 7 3 4 2 8 14 5 15 2 9 4 8 8 6 2 3 10 2 11 8 4 4 12 3 3 8 9 15 8 4 2 13 3 8 6 11 6 1 4 12 5 9 4 10 2 10 7 3 3 2 4 3 8 2 5 5 10 6 11 8 9 2 13 8 15 2 11 8 3 13 7 6 6 3 4 2 7 12 6 15 8 10 5 1 5 5 8 11 8 11 6 7 11 4 5 5 13 2 7 4 1 8 14 7 15 6 8 8 3 4 2 6 15 9 2 4 6 2 4 15 8 5 3 12 6 7 8 6 6 13 3 10 5 11 2 1 2 14 6 8 8 3 5 12 3 3 14 6 1 5 10 7 9 6 4 8 13 4 7 5 2 2 12 7 6 5 15 5 1 5 7 4 14 7 12 8 3 5 13 7
 2 10  6 1 8 2 7 4 5 5 3 10 5 11 4 5 8 2 7 3 12 7 1 5 10 5 11 14 6 7 6 4 2 6 5 10 5 9 6 13 6 5 5 8 5 11 3 1 2 6 13 5 6 4 14 5 3 6 15 6 8 8 13 3 5 15 6 5 7 11 2 6 3 12 5 4 3 1 6 14 3 2 6 9 8 8 6 7 7 10 13 7 9 3 7 3 4 5 5 8 15 4 3 8 2 2 12 2 1 3 13 10 2 5 7 2 4 7 5 8 2 14 2 13 4 11 5 3 3 9 4 12 7 6 4 4 2 10 10 7 8 6 11 6 15 5 12 7 2 2 13 4 6 8 5 4 1 8 7 10 6 3 2 2 7 13 5 8 3 11 4 12 2 10 1 3 13 7 8 2 12 2 9 4 5 4 15 3 6 6 11 4 4 4
 2 10  4 5 6 7 3 11 4 4 8 1 10 2 10 6 2 8 4 4 3 13 8 12 8 3 6 10 8 14 6 7 4 2 3 13 15 6 4 6 12 6 13 6 1 6 3 8 9 6 5 5 11 7 14 8 7 3 10 4 6 3 4 12 2 3 5 13 8 9 4 4 1 6 3 2 10 8 11 7 11 10 3 14 4 5 4 2 7 3 8 12 6 9 2 1 5 7 5 11 4 15 7 1 10 3 14 15 6 8 7 14 4 6 5 13 2 12 2 7 5 5 2 2 2 3 5 1 8 4 2 11 6 9 4 7 9 3 15 2 3 7 4 7 2 8 11 6 5 7
0.00 0.06 0.20 0.19 0.29 0.18 0.02 0.13 0.25 0.18 0.17 0.16 0.22 0.25 0.20 
0.37 0.26 0.35 0.27 0.30 0.22 0.29 0.27 0.23 0.27 0.38 0.26 0.21 0.31 0.29 
0.66 0.99 0.98 0.68 0.74 0.76 0.99 0.96 0.69 0.90 0.75 0.92 0.56 0.77 0.80 
