# Supplementary material for: A novel multi-objective dynamic flexible job shop scheduling algorithm using reinforced learning based black widow spider algorithm
Source: PLoS One. 2026 Apr 20;21(4):e0347108. doi: 10.1371/journal.pone.0347108 (PMC13095024; doi:10.1371/journal.pone.0347108)
Supplement: S1 File — (ZIP) [file pone.0347108.s006.zip › GitHub Upload/P24.fjs]

40	10	5.5
 2 10  2 8 8 1 5 7 7 3 5 7 2 6 10 5 3 8 1 5 8 5 7 1 8 8 3 6 5 7 7 10 8 3 4 2 3 1 3 6 1 7 8 6 3 8 4 5 7 5 5 6 8 8 2 4 5 7 3 5 8 1 3 10 3 9 4 8 3 3 10 4 9 6 7 5 5 5 1 4 6 5 8 5 4 4 4 8 4 5 7 9 6 1 2 7
 2 10  8 2 6 6 7 4 3 5 8 3 3 1 7 7 3 10 8 2 1 7 5 4 10 9 6 3 3 1 4 8 7 4 7 6 4 7 8 2 3 10 5 5 7 4 3 7 9 7 5 7 2 8 7 1 4 7 7 8 7 10 8 6 5 9 5 5 3 3 8 3 5 3 2 4 10 8 7 10 8 6 5 1 6 3 6 2 3 9 3 5 8 7 3 4 6 2 10 3 5 5 9 10 6 8 3 5 5 9 8 3 4 4 3 1 4 7 4 2 5 1 9 4
 3 10  1 6 7 2 7 3 9 8 5 9 3 1 4 7 4 5 5 3 7 6 5 4 3 7 1 7 7 7 10 6 9 7 7 4 3 6 4 10 6 3 4 7 6 1 6 2 8 4 7 6 1 5 2 4 4 4 9 4 3 8 7 10 7 2 8 1 4 3 5 5 8 6 4 9 3 10 8 4 4 5 2 7 5 4 3 3 6 5 7 3 9 4 10 4 1 6 3 6 6 8 6 5 3 3 8 5 10 5 7 7
 2 10  6 1 5 8 8 4 3 5 8 6 7 2 5 1 9 4 4 1 5 10 3 5 6 2 4 8 4 4 5 7 10 4 6 5 8 8 2 7 1 7 3 4 1 3 6 5 1 5 4 4 3 4 2 7 8 6 4 4 8 7 7 9 7 2 5 9 10 6 4 3 1 8 2 3 5 4 9 4 3 3 8 7 6 4 5 9 7 10 8 6 5 5 3 2 8 1 9 6
 2 10  2 4 6 5 8 7 6 7 7 6 1 6 3 4 9 7 8 6 10 7 4 2 5 9 6 7 8 8 6 10 8 3 5 7 4 3 3 5 6 8 10 7 2 4 7 6 1 7 9 4 10 8 5 10 4 2 6 6 5 4 7 5 5 1 5 3 4 7 4 9 6 4 3 4 1 5 2 4 5 5 7 10 7 4 8 8 6 9 8 5 8 2 8 3 6 3 8 7 7 8 1 5 8 1 8 5 4 4 8 6 3 9 4 3 3 10 7 8 8 3 3 5 10 6 1 5
 2 10  8 6 8 9 5 7 8 1 7 5 6 8 3 3 3 2 5 4 5 8 6 6 3 6 9 7 5 10 4 9 6 6 3 8 7 3 5 6 2 5 9 4 10 8 7 8 8 6 1 4 10 5 6 1 5 9 6 10 6 8 5 7 8 3 3 2 6 4 4 6 6 3 7 6 4 7 6 6 4 2 8 4 3 10 8 5 5 5 1 4 4 4 10 7 2 3 3 7 1 7 4 4 1 8 10 7 8 4 4 3
 2 10  5 6 8 8 5 1 8 4 7 3 5 4 10 5 3 5 5 4 6 3 3 1 6 9 8 5 7 7 10 8 2 6 5 4 4 3 1 4 7 8 8 6 10 3 5 8 8 9 4 4 4 1 6 5 8 7 7 10 6 2 5 6 4 2 10 4 4 3 10 3 4 6 3 9 8 1 3 10 3 7 4 4 6 5 5 8 5 2 6 5 2 8 4 4 7 4 6 6 8 5 4 8 3 10 4 7 3 4 7 6 6 5 8 4 5 8 4 3 10 6 3 7
 1 10  6 9 3 4 3 10 8 5 7 8 8 7 8 8 10 5 1 7 8 4 9 8 6 6 3 3 2 4 4 8 4 10 6 8 6 9 8 7 3 5 4 3 8 4 5 8 1 8 3 3 10 4 4 7 7 10 8 2 7 5 6 8 6 1 4 3 6 9 3 6 7 6 10 7 5 6 9 6 3 3 2 6 8 4 3 8 3 6 3 4 5 2 5 5 2 3 5 7 8 5 3 2 3 4 4 3 7 9 7 7 5 3 10 6 3 4 6 7 9 7 1 8 4 5 8 6
 2 10  8 7 8 10 6 5 7 1 3 8 8 9 3 6 7 3 7 1 10 8 5 5 8 6 6 9 4 3 4 7 5 3 8 6 6 3 7 8 6 10 6 2 8 8 8 7 3 4 7 1 8 5 5 4 10 7 6 7 2 4 9 4 3 8 6 5 8 4 5 9 8 5 6 8 9 7 1 4 2 8 4 6 7 4 10 7 5 7 2 8 7 10 7 4 4 4 10 7 9 3 2 3
 2 10  9 5 3 1 5 8 4 9 4 6 6 10 3 2 4 7 8 4 5 5 10 7 2 8 7 5 9 8 4 3 1 6 4 1 6 8 8 8 5 7 4 5 7 10 8 2 4 1 8 3 8 4 4 2 3 6 2 7 8 4 8 10 4 8 4 6 8 3 8 7 7 5 4 1 4 4 1 4 7 7 3 3 5 5 8 10 4 2 8 7 7 4 8 8 5 5 7 1 3 9 6 7 2 6 3 4 5 7 10 8 7 6 6 6 9 4
 3 10  9 6 5 7 6 5 4 1 4 4 5 9 6 2 7 8 4 10 6 8 1 6 2 6 7 4 5 3 6 7 4 6 9 6 3 8 9 3 7 6 8 8 8 10 5 4 3 5 3 1 5 7 8 2 4 2 3 7 10 5 8 4 4 7 8 8 4 6 6 2 6 10 3 9 6 3 5 4 8 5 7 8 2 6 4 4 9 7 4 1 4 3 7 10 8 5 6 4 7 2 8 9 6 6 4 3 7 5 2 3 5 4 6 9 4 5 4 6 8 10 5 4 5 1 8 5 1 8 5 7 9 4 3 6 6 6
 2 10  8 9 8 10 7 2 4 1 4 7 5 8 8 4 4 3 3 5 8 6 10 8 4 6 7 7 6 5 6 3 8 7 6 1 6 9 5 2 6 5 7 7 4 7 9 6 6 8 5 8 3 8 7 7 10 3 10 5 6 6 3 4 4 3 3 7 4 1 6 2 7 9 3 8 3 10 6 1 4 5 4 7 5 8 6 4 3 6 7 9 2 6 10 6 6 6 7 5 4 5 5 4 9 6 8 8 3 6 1 9 7 10 1 7 2 8 5 8 9 7 3 7 7 7 10 7 8 3 6 3 4 6
 1 10  8 10 8 3 3 1 5 4 5 9 5 7 5 8 8 5 3 1 3 3 10 10 4 8 7 6 6 9 8 2 6 3 6 5 8 1 6 4 4 7 7 8 1 7 2 4 9 7 5 5 7 8 4 6 6 5 8 7 1 1 3 2 9 5 8 5 10 1 4 6 5 4 5 9 4 8 5 3 5 5 6 2 7 7 6 10 7 2 2 8 4 8 3 10 7 9 6 7 4 9 6 3 7 7 2 6 4 7 10 6 1 6 8 8 9 3 3 8
 3 10  3 3 8 10 7 6 6 7 1 3 6 8 10 6 7 4 4 8 5 4 3 8 8 6 3 4 8 10 3 2 7 1 7 9 8 8 4 7 3 10 5 7 10 8 1 7 7 3 3 8 6 6 4 4 2 6 8 8 9 8 5 10 5 3 4 8 4 2 7 4 5 4 8 7 4 7 6 5 10 6 8 2 8 6 4 3 3 7 5 8 4 9 8 4 3 1 4 9 3 6 4 8 7 7 10 5 5 8 2 5 1 7 6 8 8 6 2 6 8 10 6 6 2 3 3 4 9 8 10 5 7 3 4 8
 2 10  10 10 3 4 7 9 4 6 6 2 3 5 5 1 3 8 6 3 7 7 5 10 9 4 8 6 2 6 1 6 3 5 7 6 10 7 6 4 4 6 5 6 9 9 5 6 4 1 7 7 8 5 7 2 8 4 4 3 5 8 6 9 2 4 5 6 3 4 9 8 8 5 10 3 1 7 6 7 7 3 4 8 6 7 7 2 4 4 8 10 8 4 1 5 4 3 6 3 5 6 7 7 2 4 9 4 10 6 3 3 3 5 6 10 6 8 4 4 6 4 8 6 4 4 5 4 6 4 3 9 8 2 4 1 6 3 5 5 8 4 6 6 1 5 8 4 5 5
 2 10  4 8 7 3 4 7 5 10 4 2 3 4 5 8 1 6 7 4 1 4 5 3 2 7 7 4 8 8 3 7 6 4 8 5 4 3 3 2 5 10 8 1 5 4 3 4 7 6 8 6 1 5 1 4 6 1 5 6 4 8 4 2 5 10 5 6 7 6 7 8 2 4 4 6 9 6 3 3 5 3
 2 10  9 9 3 7 3 6 3 3 7 10 3 8 8 2 3 1 5 4 7 5 2 6 5 4 7 7 10 7 9 3 10 9 5 4 6 2 4 5 8 3 3 10 5 6 3 7 8 8 4 1 4 3 10 3 5 4 7 5 2 6 8 9 4 10 4 5 8 6 6 7 3 7 1 8 2 7 7 3 9 4 10 3 5 4 8 3 5 4 6 7 8 2 7 6 7 8 5 1 5 5 6 3 5 5 7 3 10 3 3 4 5 6 7 3 3 1 9 6
 2 10  6 2 3 9 8 6 5 5 8 1 8 8 5 8 10 4 7 5 8 7 3 3 1 7 5 5 4 6 6 4 4 5 8 1 7 9 8 10 8 6 4 3 8 6 5 6 1 6 6 8 10 3 3 6 7 2 5 9 3 1 4 5 8 2 6 6 7 7 5 1 8 9 4 4 7 8 8 5 7 8 6 8 5 4 9 7 1 7 10 6 4 3 3 3 2 8 6 10 5 6 6 7 4 3 3 4 7 8 3 10 1 5 3 7 8 7 9 8 7 3 2 3 10 3 4 8 6 5 5 3
 2 10  7 4 8 1 4 10 3 9 7 6 8 8 3 2 3 9 6 4 9 7 10 5 4 6 5 4 1 5 3 3 7 6 8 6 10 10 8 9 8 5 6 8 6 7 6 3 3 6 3 4 5 1 8 2 3 5 3 8 10 8 9 8 2 4 4 4 2 3 5 7 8 10 10 4 8 5 4 3 7 7 3 7 2 5 1 6 5 7 9 3 6 7 6 5 4 9 6 8 6 10 4 1 7 6 4 6 2 8 4 8 10 5 8 3 9 3 7 4 7 9 4 2 8 1 7 3 3 6 4 5 8 10 5 9 5 4 10 5 8 4 7 5 9 5 6 3 3 4 4 4 1 4
 2 10  7 4 5 3 5 6 6 5 5 8 3 1 4 9 4 5 2 7 6 3 8 5 9 4 4 4 8 6 8 4 3 1 8 9 7 10 8 2 8 8 4 3 8 1 3 7 1 8 5 10 7 5 6 6 10 5 3 3 4 6 9 6 1 4 5 7 2 3 8 7 6 5 6 7 4 3 8 6 7 9 4 1 5 3 10 3 3 3 6 8 2 2 8 8 5 1 1 7
 2 10  2 9 5 2 5 9 2 3 7 7 6 7 3 6 5 7 8 3 1 5 4 6 10 3 6 3 3 10 8 7 5 6 6 9 7 4 4 9 3 4 8 7 7 3 1 5 4 6 10 8 9 6 2 7 6 5 3 5 7 3 7 1 7 10 9 5 6 3 5 4 3 7 7 7 1 3 4 4 2 6 8 8 10 3 3 1 4 9 4 10 4 4 3 6 8 8 2 5 5 8 7 5 4 2 4 7 4 4 6 9 3 10 7 3 3 8 6 3 1 7 7 4 5 8 9 4 2 5 8 6 3 4
 3 10  9 2 7 7 8 10 6 8 7 5 8 3 4 9 3 4 7 1 3 4 10 3 2 4 9 5 1 4 7 7 4 9 4 3 8 5 4 4 6 6 5 10 5 9 8 8 7 3 10 3 2 6 1 8 6 5 4 8 3 3 5 3 7 7 6 10 4 5 5 2 5 6 6 9 4 3 5 3 7 4 6 5 9 8 2 7 6 2 6 8 10 4 4 5 6 7 9 6 5 7 8 6 7 6 1 4 8 1 3 9 8 10 8 4 7 6 7 7 6 5 7 2 5 3 9 4 4 3 6 6
 1 10  5 6 3 3 4 9 6 7 6 10 5 7 9 7 1 8 10 8 5 4 7 5 6 4 8 3 4 3 8 5 7 6 4 8 8 7 1 6 5 7 3 5 2 4 10 6 8 6 9 7 4 8 4 5 4 9 6 6 3 8 4 8 6 6 3 6 7 7 1 8 10 3 2 3 8 3 2 9 8 10 7 6 5 5 2 3 10 7 6 8 4 7 7 3 8 9 7 5 6 1 5 2 5 8 3 6 5 10 6 7 3 3 7 3 1 4 6 4
 2 10  6 2 6 5 6 1 3 6 3 10 6 7 3 7 10 5 4 4 8 3 7 6 9 3 1 3 5 5 5 9 6 3 5 2 6 7 5 10 7 7 8 4 4 5 6 7 1 4 10 5 5 5 2 6 2 3 3 9 7 2 5 3 7 6 7 5 5 2 6 4 7 10 6 3 6 6 6 8 4 7 10 4 6 6 2 5 7 8 8 8 9 4 4 3 6 1 7 4 7 5 6 2 7 6 8 8 5 8 5 8 10 7 8 8 3 6 7 4 4 7 1 3 6 7
 2 10  3 3 8 2 3 10 7 8 1 8 2 3 5 6 3 4 4 4 9 3 8 3 10 5 4 6 3 1 7 5 4 9 7 7 9 4 6 5 8 3 10 7 2 6 7 4 5 3 8 4 8 1 7 5 7 2 3 8 3 6 6 9 8 3 4 1 5 6 7 4 5 5 6 1 3 8 7 10 6 3 7 2 6 6 8 4 1 7 7 3 3 7 2 8 10 4 2 9 4 5 7 7 10 4 7 8 3 3 4 5 8 8 1 5 5 5
 3 10  8 2 4 7 5 3 8 8 6 10 3 6 5 5 5 9 8 5 9 7 7 6 4 5 1 6 8 8 5 5 5 4 8 8 5 7 7 10 8 5 1 8 9 8 2 6 10 4 8 3 1 4 3 7 10 3 3 4 7 6 8 4 1 4 6 3 4 7 10 9 4 6 5 7 3 4 4 5 4 1 8 2 5 8 5 3 6 10 6 4 2 5 3 3 5 7 1 5 5 2 8 3 7 7 5 8 4 4 8 2 4 8 3 6
 2 10  6 9 5 8 5 5 7 3 4 2 6 1 3 10 4 4 7 3 5 5 2 7 6 7 3 7 1 6 9 4 8 5 10 6 5 3 6 8 7 6 6 7 5 10 3 8 8 5 10 7 2 5 4 3 7 6 5 3 1 7 9 4 4 4 5 1 8 2 3 6 6 2 2 8 10 7 7 10 7 5 6 7 8 8 3 2 7 6 6 1 8 5 5 3 10 8 8 5 3 8 1 8 4 9 3 8 4 4 3 7 5 7 8 5 6 8 1 6 5 8 2 4 7 3 10 8
 3 10  7 8 7 3 6 4 4 5 4 6 4 7 8 1 3 3 5 7 6 3 2 7 7 3 6 8 3 7 5 5 3 9 4 10 7 6 8 9 6 4 10 7 2 6 4 6 7 8 9 6 5 6 1 7 3 6 9 7 4 6 4 2 6 9 7 3 3 10 8 1 3 5 6 4 7 1 7 5 2 4 4 7 7 3 5 8 10 7 2 8 10 2 4 6 5 4 6 10 5 3 7 8 4 7 6 5 5 9 6 1 8 3 2 5 7 8 9 7
 2 10  3 8 8 4 4 9 4 5 5 5 2 3 9 4 6 8 4 6 8 10 3 5 3 2 3 3 8 8 6 9 5 4 5 6 7 4 7 4 2 8 5 5 9 3 1 7 7 9 6 4 10 7 3 4 2 3 7 4 9 6 8 3 5 7 1 3 1 5 8 1 1 6 3 10 4 4 3 8 4 2 2 6 5 7
 2 10  2 10 3 5 3 9 8 8 7 4 1 7 5 4 10 4 4 4 2 5 9 7 3 6 9 9 7 3 4 5 8 1 5 10 3 4 4 8 6 2 5 7 3 5 3 7 10 6 1 7 6 8 5 4 7 2 3 6 4 4 6 9 6 7 5 1 5 3 7 1 9 7 9 7 4 1 5 4 6 5 5 8 7 3 7 10 3 2 4 9 6 4 10 4 7 8 8 6 6 7 6 9 8 2 7 8 4 4 3 3 7 7 6 8 7 4 1 4 4 8 8 6 2 4 5 4 10 3 6 4
 2 10  10 9 7 4 6 7 3 5 6 8 8 2 7 6 6 1 7 10 4 3 7 5 2 3 4 5 3 6 8 6 7 4 5 4 7 2 6 5 8 9 4 8 8 10 9 5 5 3 10 4 6 3 7 6 3 3 8 8 4 3 2 4 1 4 10 10 7 5 7 9 7 8 5 7 3 2 5 4 3 1 7 6 3 3 3 9 10 3 8 4 5 6 4 8 7 3 2 7 9 4 6 5 1 8 2 7 4 1 8 3 5 4 1 5 3 3 1 1 8 2 5 4 8 4
 1 10  7 9 3 7 7 10 6 1 7 3 4 2 5 4 7 10 7 6 3 5 4 7 5 4 9 6 6 7 2 8 8 6 10 5 1 4 9 8 5 4 6 7 4 1 6 5 6 3 5 10 4 6 8 2 3 4 1 4 4 3 9 3 7 4 5 2 3 5 3 1 3 4 6 8 4 4 3 4 1 3 8 3 7 8 4 4 5 2 6 10 7 5 6 5 8 8 1 8 9 3 5 7 2 4 10 4 7 1 7 9 4 10 6 6 6 5 7 2 6 3 5 7 5 8 3 1 7 6
 3 10  2 10 4 7 6 5 1 6 4 3 3 3 9 5 5 7 6 1 4 7 7 3 4 10 7 5 4 6 3 2 8 8 5 4 1 5 5 3 7 5 9 7 1 3 5 7 6 2 4 3 6 6 5 5 7 9 8 8 1 7 2 8 5 3 4 4 10 5 3 5 9 7 6 3 9 2 4 10 7 6 8 8 4 5 7 7 7 4 4 9 4 3 6 9 6 6 3 8 2 6 9 4 4 5 5 5 7 8 10 7 8 5
 2 10  10 1 5 10 3 3 6 6 6 5 3 2 8 9 8 4 6 7 7 8 7 10 3 7 4 5 10 5 2 4 1 8 9 3 6 5 8 3 5 6 7 8 5 2 3 3 5 1 5 7 4 4 4 8 10 5 8 8 9 4 4 8 7 7 5 7 3 8 1 6 7 10 3 3 3 6 5 9 7 2 6 8 5 5 4 9 7 4 8 7 5 7 1 4 4 8 9 6 2 7 10 3 6 8 5 10 5 1 6 5 3 7 4 6 7 9 7 5 1 3 3 7 9 8 6 5 8 7 5 8 10 7 4 8 2 7 7 5 3 5 10 3 2 5 9 6 1 7 6 6
 2 10  7 7 5 6 7 10 4 4 8 5 6 1 3 2 4 10 1 3 4 7 7 4 3 6 10 4 9 4 5 5 6 4 2 4 8 8 7 5 8 3 7 7 5 2 3 1 7 8 7 9 7 10 6 8 8 5 3 5 9 8 5 7 2 4 7 8 1 7 4 5 10 7 9 7 4 3 6 2 3 1 5 10 3 8 4 4 8 5 5 9 3 1 1 5 8 4 3 7 6 6 5 8 8 10 6 3 3 2 5 9 8 9 2 3 4 5 9 3 3 6 8 5 6 8 5 7 10 4 7 5 4 10 6 2 6 5 4 8 6 5 10 4 2 8 4 3 5 7 7 3
 3 10  1 2 7 4 1 6 5 3 4 7 7 5 2 3 4 1 7 5 10 7 7 4 9 3 4 7 1 7 8 3 7 5 8 10 7 7 4 6 3 9 6 4 5 8 6 3 7 3 4 3 2 4 5 2 5 3 3 5 4 9 5 10 8 6 4 6 1 5 8 4 6 8 2 3 3 6 9 8 4 3 3 2 7 1 5 6 5 9 4 4 7 10 5 5 8 9 2 4 3 7 9 4 4 5 10 5 5 5 6 8 8 8 1 4
 2 10  5 10 6 7 8 2 5 6 4 4 4 9 1 7 6 7 4 7 9 6 10 4 8 4 7 6 3 6 2 4 3 3 6 5 7 8 6 7 4 8 8 7 6 3 10 7 5 8 9 4 1 7 6 3 8 9 8 7 3 5 4 2 3 1 5 3 9 5 6 4 4 6 8 6 3 2 4 10 8 7 6 8 5 1 6 4 6 9 6 7 4 8 5 6 10 5 6 7 1 5 2 5 8 6 4 10 6 6 7 9 5 4 3 2 9 8 7 4
 2 10  2 3 6 7 6 1 2 3 3 3 3 8 5 6 5 7 10 6 4 5 9 3 6 5 1 5 5 7 3 8 9 2 3 4 7 6 7 3 6 1 8 9 6 5 8 10 4 8 8 7 8 6 6 7 3 7 4 7 7 7 9 6 10 6 5 8 3 4 7 1 6 9 3 2 4 6 6 5 5 8 3 5 9 3 10 5 8 4 6 10 7 1 7 4 5 9 3 3 8 5 8 9 5 3 6 7 8 4 1 4 3 5 10 3 4 3 2 4 7 5
 2 10  10 5 3 10 4 6 5 1 6 8 4 2 6 9 5 7 6 4 7 3 4 10 9 5 5 3 1 5 8 4 6 6 4 4 2 4 7 5 10 6 3 4 8 2 7 7 5 1 3 6 5 4 6 10 4 9 3 5 3 8 2 6 1 5 7 3 10 6 5 8 9 5 4 4 8 5 10 3 5 7 5 5 5 6 4 4 8 10 4 8 5 9 4 2 4 1 5 9 1 3 3 6 2 4 5 5 7 3 10 7 6 6 8 4 9 4 6 3 7 9 3 6 4 4 4 10 6 1 7 1 1 8 7 6 3 8 4 7 6 10 3 9 3 4 5 1 5 2 5 7 9 4
 2 10  9 7 8 1 3 3 6 2 3 10 6 8 8 5 3 4 4 6 4 1 4 6 6 6 4 10 5 8 4 9 8 2 6 3 5 1 7 8 5 8 6 10 4 2 6 9 6 5 5 4 8 3 10 8 6 6 1 4 2 9 4 2 6 3 5 3 1 7 4 3 6 5 5 4 5 9 4 6 3 1 4 10 8 1 7 7
0.22 0.19 0.24 0.02 0.06 0.06 0.16 0.15 0.18 0.04 
0.35 0.29 0.24 0.34 0.21 0.40 0.36 0.32 0.23 0.33 
0.53 0.86 0.74 0.81 0.55 0.86 0.51 0.57 0.65 0.70 
