# Supplementary material for: A novel multi-objective dynamic flexible job shop scheduling algorithm using reinforced learning based black widow spider algorithm
Source: PLoS One. 2026 Apr 20;21(4):e0347108. doi: 10.1371/journal.pone.0347108 (PMC13095024; doi:10.1371/journal.pone.0347108)
Supplement: S1 File — (ZIP) [file pone.0347108.s006.zip › GitHub Upload/P26.fjs]

40	20	10.2
 2 10  20 13 10 6 6 15 5 19 9 9 9 18 3 17 8 20 3 7 7 1 10 12 6 11 3 14 6 4 3 8 10 5 5 3 3 2 10 10 6 16 4 11 17 10 12 10 11 3 8 10 16 10 13 8 19 4 15 4 20 8 3 9 7 6 17 9 7 13 3 11 3 4 8 18 10 5 8 12 3 6 10 20 7 3 9 19 3 17 10 16 9 2 4 8 5 1 3 15 3 8 2 6 9 10 18 9 10 7 15 10 6 5 8 9 5 9 8 6 5 4 8 16 8 3 8 12 3 9 6 10 9 14 5 5 4 6 3 10 15 7 12 10 11 7 5 4 8 13 6 14 4 7 8 15 8 4 6 6 5 5 18 9 10 4 15 11 10 13 3 3 6 9 4 5 9 1 4 19 9 14 7 8 5 12 6 18 6 7 10 15 4 2 7 20 5 13 20 8 7 9 8 9 11 4 16 5 1 10 14 6 17 3 2 3 12 10 13 9 5 3 15 4
 2 10  16 11 7 8 5 6 7 12 9 14 10 16 3 5 9 4 3 7 4 20 3 9 3 3 10 19 6 10 5 13 9 1 3 8 8 3 4 4 12 7 19 5 16 6 9 9 10 4 1 6 17 18 10 5 10 6 7 8 5 12 10 7 3 11 3 10 7 20 9 17 4 1 5 4 10 3 4 14 8 2 5 15 9 16 3 4 7 6 20 10 14 3 19 5 7 1 9 13 7 8 6 17 8 10 6 16 4 9 7 14 4 7 13 5 5 6 20 10 8 5 12 3 6 4 9 6 1 9 3 6 7 8 16 5 15 4 14 3 18 17 9 13 4 1 10 16 5 4 4 7 8 20 7 9 4 18 3 5 5 15 8 3 8 8 7 11 10 6 9 19 8 2 6 12 5 8 8 9 2 6 15 6 14 7 16 10 12 9 5 9 10 10 8 2 4 11 8 1 8 6 5 19 6 12 9 15 9 7 7 7 7 10 5 7 10 3 12 9 20 8 1 7 4 5
 2 10  9 20 4 6 7 15 3 2 9 17 8 10 10 1 10 14 3 4 10 19 5 10 9 8 12 3 7 9 18 3 6 8 10 6 3 3 11 6 17 5 1 8 19 10 4 5 15 6 8 4 16 7 2 3 20 9 13 10 18 5 3 13 9 19 3 3 6 7 5 1 8 18 3 8 4 10 10 16 5 11 7 17 6 20 5 15 10 6 10 12 6 9 9 4 9 6 18 8 20 6 2 8 3 10 19 7 11 3 17 16 4 1 6 9 3 18 6 7 10 12 4 11 7 17 7 15 7 19 8 10 9 13 7 4 5 2 3 8 5 20 8 14 6 2 3 10 9 9 4 10 8 15 7 16 4 8 5 13 1 8 7 3 16 10 2 5 6 8 11 4 5 6 8 8 9 6 15 10 17 9 14 8 19 5 17 8 6 6 4 18 3 11 6 19 7 10 3 15 9 2 10 3 10 4 5 14 5 12 3 16 5 5 10 1 7 20 5 9 9 1 2 10
 3 10  16 11 7 20 10 9 9 15 4 18 7 19 6 3 6 16 3 4 7 1 8 8 8 7 10 2 10 10 10 5 3 12 7 6 10 6 14 4 3 3 1 10 18 5 4 3 1 4 5 19 3 9 8 8 15 6 16 10 13 6 9 9 2 6 6 10 5 5 18 5 10 4 17 8 7 10 19 7 14 8 1 7 4 7 12 5 11 3 2 5 4 16 9 12 13 8 8 8 18 3 10 10 2 8 16 7 15 10 9 4 20 10 14 8 7 5 1 5 12 14 9 10 9 19 6 20 5 11 5 6 6 2 3 8 6 5 9 4 8 1 6 16 9 18 20 5 2 8 12 7 17 4 3 8 16 7 18 10 10 7 6 7 13 10 11 3 9 5 4 7 15 9 19 6 1 7 7 5 5 8 10 16 5 2 4 13 8 12 3 11 6 7 8 15 6 14 4 6 4 19 5 6 8 10 1 5 14 8 5 10 3 7 18 5
 2 10  20 6 7 1 5 17 4 10 3 13 3 20 6 19 3 8 9 18 5 14 7 15 3 5 5 12 10 11 10 3 6 7 3 4 3 9 7 16 4 2 6 15 18 4 16 4 2 8 9 10 11 6 8 4 4 8 1 7 19 10 10 8 15 7 20 5 14 10 12 8 3 5 13 15 5 1 6 3 3 16 7 7 3 12 6 11 3 13 10 14 4 18 6 4 3 8 8 17 10 20 8 7 15 9 5 6 16 5 6 9 4 3 18 9 19 7 10 10 13 8 11 3 14 6 1 8 12 8 2 4 17 10 7 5 3 4 9 10 20 5 2 10 5 15 3 3 9 10 19 4 6 7 2 12 8 3 3 10 16 7 20 5 1 10 18 8 8 3 15 7 10 9 19 5 11 7 7 4 2 7 6 5 9 20 12 8 19 6 11 7 4 8 2 4 7 7 18 6 15 6 6 5 16 6 1 4 14 9 5 7 3 4 9 7 13 4 8 5 10 9 17 3 20 10
 2 10  6 18 9 7 7 11 6 2 4 14 7 17 3 7 18 9 8 6 14 10 16 5 9 5 6 7 2 5 7 3 7 6 5 5 7 14 9 18 6 1 4 20 7 5 15 7 10 4 9 3 18 4 5 10 17 1 5 6 4 16 7 17 3 15 8 14 6 11 6 19 5 3 7 18 8 7 10 4 9 9 9 10 3 13 5 12 4 20 9 17 17 8 12 10 19 9 2 6 4 8 10 7 9 8 13 5 16 5 18 10 14 7 1 7 8 5 11 4 7 6 5 4 3 5 4 13 10 18 10 20 3 6 9 12 2 8 6 3 12 8 18 6 1 6 16 8 19 7 11 8 8 8 3 7 17 4 10 5 19 14 5 13 8 10 4 16 4 15 8 5 7 2 3 11 6 12 6 9 5 8 6 20 5 6 9 4 4 7 6 3 5 1 3 17 10 19 8 6 7 9 8 3 20 5 1 7 3 7 9 4
 2 10  12 18 10 19 8 12 8 6 10 3 5 8 5 11 4 10 10 9 5 15 5 1 5 14 4 7 20 10 2 5 5 3 12 3 19 4 16 7 3 5 17 1 10 19 5 5 5 4 7 7 10 13 8 14 4 20 5 9 5 10 7 15 9 11 8 18 3 16 6 2 8 3 10 17 3 11 19 9 18 8 2 5 6 9 9 7 7 10 8 9 12 8 5 8 14 6 15 9 18 17 9 5 10 6 9 2 6 14 10 13 4 15 4 20 4 18 6 12 5 11 6 4 5 9 8 10 5 16 5 7 8 8 10 1 5 12 20 3 11 5 9 7 15 6 19 8 1 7 7 4 14 7 4 5 2 10 8 8 10 9 4 15 5 10 4 5 10 7 5 3 1 5 10 4 4 5 6 8 3 7 6 12 3 15 4 4 7 13 9 2 14 3 10 8
 2 10  19 5 6 4 10 15 8 12 8 8 3 6 5 3 5 19 4 10 7 14 7 2 8 16 8 11 3 7 5 20 6 9 3 18 5 1 9 17 10 3 17 5 19 5 10 4 1 4 7 8 2 3 20 7 18 3 8 3 16 9 14 4 12 6 13 10 8 17 4 12 6 20 5 18 3 3 7 9 4 14 9 15 3 4 7 6 13 6 15 3 5 6 12 16 6 8 9 6 7 7 5 13 3 14 8 19 9 12 7 3 10 18 8 20 6 11 10 4 16 9 8 9 17 5 7 8 4 12 10 1 6 19 3 11 8 13 15 8 4 6 2 7 18 9 8 6 14 4 11 10 6 5 17 6 9 5 12 10 10 9 20 8
 1 10  19 19 5 10 4 15 10 6 3 18 9 4 4 8 5 1 3 17 7 14 4 5 6 2 4 20 3 3 5 7 7 12 5 9 9 16 6 11 3 15 4 8 11 8 9 8 7 3 14 9 1 3 20 4 6 6 18 7 19 4 5 10 8 7 2 4 3 3 17 4 16 9 5 3 7 8 7 11 4 16 9 4 5 15 6 6 10 7 4 13 4 18 3 10 3 19 5 17 7 20 10 1 5 8 6 3 16 10 17 7 2 7 14 5 1 6 8 4 20 8 17 13 7 1 10 20 3 16 4 14 6 19 3 4 8 5 5 18 6 15 9 17 4 3 5 12 7 7 4 9 4 10 3 8 6 19 1 10 12 4 14 3 7 8 19 3 17 3 13 9 10 10 20 4 2 8 8 7 18 6 11 4 3 9 4 3 15 7 9 9 6 9 5 8 8 6 4 4 6 9 4 2 7 13 8 5 8 14 8 19 7 7 3 5 17 7 9 4 7 4 10 8 13 10 11 4 10 9 10 17 5 8 3 3 6 5 4 19 8 15 3 12 5 20 8 18 9 17 17 3 5 10 12 8 20 9 4 3 6 5 18 3 8 3 1 6 9 9 13 9 19 9 2 9 11 4 15 6 10 10 16 6
 2 10  4 10 3 20 8 14 6 16 8 1 9 9 4 20 10 15 9 8 10 13 8 17 6 8 17 9 15 8 13 9 2 8 19 5 9 5 3 10 12 4 16 3 8 3 11 8 18 9 4 6 20 8 14 7 7 5 8 18 6 11 7 10 9 4 10 3 7 15 3 1 4 17 4 12 10 8 11 9 7 6 2 10 4 8 5 7 19 10 14 9 13 3 16 9 6 8 9 3 17 9 7 11 9 1 4 15 10 5 9 14 4 20 8 18 8 8 5 4 7 10 9 2 9 16 6 6 8 13 6 12 5 3 9 12 15 4 20 7 13 6 12 10 8 4 18 5 19 6 2 10 17 3 6 9 1 5 7 3 16 7 5 14 4 20 9 18 7 5 7 6 8 15 6 9 6 19 7 1 10 3 8 8 9 13 5 12 5 11 9 2 7 20 11 9 7 9 17 3 16 3 8 8 18 9 12 5 3 6 15 5 4 7 20 7 14 8 6 9 10 8 1 10 19 9 13 4 9 3 2 5 5 6
 2 10  11 3 6 4 7 2 6 16 5 9 10 18 9 8 3 15 4 11 8 17 7 10 3 4 20 4 8 10 13 3 9 10 20 10 10 14 3 19 3 20 4 7 5 3 7 17 4 1 7 13 6 15 7 11 10 8 6 2 5 4 9 6 4 5 6 9 6 12 3 18 4 16 7 6 10 6 4 8 3 10 15 6 8 9 7 9 15 3 8 11 7 7 4 12 9 14 5 6 3 15 10 4 7 17 6 10 7 9 7 18 9 1 6 13 8 19 9 17 10 7 4 3 3 3 14 6 13 3 16 5 1 5 6 7 15 10 17 10 11 3 7 8 18 10 8 5 12 7 5 9 20 3 14 9 3 17 4 16 4 19 9 20 10 3 8 15 10 5 7 1 8 2 3 13 10 11 5 7 8 12 9 8 2 8 5 9 1 4 9 4 10 3 16 7 11 7 7 8 3 12 6 11 5 10 8 5 11 3 5 6 19 7 3 9 17 9
 2 10  12 14 10 16 7 3 10 18 9 6 7 13 7 2 5 11 4 15 6 4 8 9 10 8 8 19 8 7 6 4 9 8 1 4 16 10 10 8 18 10 20 6 15 4 7 7 14 3 13 9 5 10 3 7 4 4 17 7 19 8 11 9 12 8 17 5 10 10 9 9 7 8 4 13 6 11 6 17 4 4 9 6 5 18 8 16 4 2 3 19 7 12 10 7 5 1 8 20 6 1 15 6 16 5 9 11 4 2 4 1 8 19 10 7 8 12 7 4 9 13 6 16 5 15 10 3 6 17 5 8 8 9 10 10 3 19 14 4 17 7 9 8 11 10 20 6 13 3 12 8 5 8 6 8 10 6 19 4 4 8 7 10 15 7 18 5 1 8 3 7 2 7 16 9 11 20 6 7 4 2 7 4 9 18 4 13 3 10 9 6 4 12 3 3 5 15 5 16 8 8 15 8 6 6 20 6 19 7 12 8 9 10 3 9 10 9 17 8 5 6 16 10 7 3 18 8 1 8 14 10 13 1 4 5 10 17 10 11 3 7 7 14 3 4 8 10 6 20 7 3 5 19 6 15 3 6 5 19 11 10 2 4 19 5 18 7 5 5 15 6 12 3 6 4 4 9 14 6 1 9 3 4 13 7 7 7 9 10 16 8 8 8 17 6 10 10
 1 10  13 18 10 14 9 19 7 7 8 12 10 16 6 20 8 5 5 10 9 17 7 1 8 15 7 9 4 11 18 4 17 6 1 3 10 9 19 3 4 8 8 3 20 4 3 10 9 8 2 7 13 4 6 19 4 15 9 2 5 3 9 5 7 17 10 8 6 13 3 12 9 10 5 11 3 20 7 10 8 7 14 3 2 9 15 10 17 8 1 9 3 7 6 6 13 10 20 10 13 12 7 15 6 6 10 19 4 5 8 4 5 14 5 13 7 3 9 20 4 2 4 11 6 9 7 3 6 8 17 9 18 7 9 8 9 1 8 7 8 17 3 13 5 4 3 20 4 14 6 5 9 11 7 6 20 6 14 5 17 7 8 4 16 7 9 7 1 9 4 5 13 7 18 6 13 16 5 7 3 17 5 11 5 19 9 9 7 6 9 4 6 12 4 18 6 15 8 20 5 10 9 20 6 5 8 9 14 7 13 3 1 9 4 9 9 4 12 8 2 3 11 10 10 7 20 6 18 6 3 4 19 3 5 5 7 3 16 6 17 5 15 4
 2 10  1 6 6 9 9 10 18 6 6 8 4 7 10 7 17 5 12 8 11 4 5 6 5 20 3 18 7 10 9 5 8 11 8 10 3 8 6 4 12 8 4 9 9 10 8 4 13 10 15 4 11 8 10 4 16 12 4 14 5 4 9 3 5 7 10 8 8 19 6 2 6 17 9 11 5 16 3 6 7 13 3 20 9 1 9 15 8 17 8 5 6 4 7 10 5 7 12 3 15 9 11 8 3 5 1 5 17 6 10 3 19 4 14 7 18 8 4 3 2 9 9 3 8 4 5 7 6 16 8 5 9 15 3 1 3 10 9 14 3 1 13 6 6 4 7 11 7 7 6 1 8 10 3 15 10 3 5 8 4 6 9 5
 2 10  10 10 7 8 4 1 9 2 10 15 4 14 9 16 4 6 6 12 10 7 3 15 20 9 18 5 17 9 5 7 1 9 19 3 9 4 15 10 2 4 7 3 10 9 14 4 8 7 6 7 4 8 19 9 6 5 8 6 5 3 8 2 4 16 9 7 10 11 7 15 6 8 3 1 4 10 10 14 6 20 3 13 9 4 4 18 5 12 5 19 5 2 17 5 12 10 19 6 4 3 4 17 10 15 10 8 6 11 9 10 5 5 4 19 5 12 7 9 10 2 10 4 7 7 9 20 9 13 3 16 7 18 8 14 5 20 16 6 20 3 11 10 9 9 1 8 17 10 5 9 6 3 19 9 4 6 18 10 15 5 7 10 14 7 13 6 3 10 8 5 10 4 12 5 2 10 2 7 6 2 10 14 9 3 5 4 4 5 19 7 12 10 14 6 2 9 10 5 7 4 13 9 8 3 15 10 20 7 18 7 2 11 7 15 5 11 12 3 7 9 5 7 18 10 4 9 3 9 15 3 14 8 17 3 10 6 1 5
 2 10  10 13 7 2 8 1 5 18 7 14 3 16 3 12 10 3 3 20 3 8 5 4 17 10 10 8 11 5 18 7 5 9 9 5 8 11 4 18 9 20 7 16 2 3 18 7 6 4 7 6 20 5 10 3 8 5 17 7 13 5 5 4 3 9 12 9 4 3 15 7 16 3 19 6 8 19 6 11 9 16 9 7 5 8 5 6 8 13 10 10 5 19 19 8 12 9 6 6 8 9 10 9 13 4 20 5 14 7 18 5 11 9 17 6 7 10 3 6 9 4 1 3 16 7 2 10 15 9 4 7 8 2 10 16 5 13 6 1 3 8 3 3 9 5 9 18 8 2 16 10 6 9 17 7 7 5 5 19 5 3 5 15 5 16 8 10 4 18 6 2 5 11 7 13 10 9 5 17 8 4 4 1 8 6 3 8 6 10 7 7 2 9 16 6 9 7 8 4 10 8 3 4 6 9 4 5 20 7
 2 10  7 4 7 18 6 8 6 1 4 2 3 16 4 20 10 9 15 5 20 8 6 3 18 6 4 4 5 4 8 10 11 7 3 4 10 17 3 13 7 2 4 11 8 6 5 18 4 4 8 12 10 19 10 15 4 5 18 9 2 8 5 7 3 5 7 6 18 3 8 14 6 17 5 10 6 18 10 6 3 16 8 19 9 11 4 7 9 13 9 15 3 4 4 12 9 20 4 9 4 8 5 1 5 16 17 9 3 4 11 9 19 8 16 9 5 5 15 10 8 6 1 10 12 4 7 7 6 7 4 10 9 10 2 6 13 4 2 5 5 9 6 17 4 10 13 5 18 6 16 10 8 4 15 7 12 4 6 4 1 5 5 10 9 9 20 8 7 8 14 8 17 6 11 8 10 10 2 4 6 12 8 11 20 8 19 10 13 10 10 3 14 3 9 4 1 10 15 9 7 6 5 8 16 3
 2 10  5 16 7 9 8 18 6 19 5 13 10 19 20 7 3 10 9 6 11 5 7 5 4 4 8 9 16 10 18 4 14 8 12 4 13 5 10 9 5 5 2 9 15 9 19 7 17 3 1 7 14 2 6 5 3 1 4 8 4 18 3 17 10 16 5 11 7 6 3 4 5 12 5 13 10 20 8 15 6 15 5 3 12 9 13 6 6 10 16 7 8 10 10 9 2 4 1 5 17 10 11 3 19 8 9 8 7 5 4 8 8 9 8 12 8 11 3 18 10 17 10 10 7 20 4 2 7 9 8 3 15 3 3 6 6 6 1 3 16 9 14 3 7 9 20 4 19 4 3 3 9 5 5 8 4 19 5 13 9 20 5 12 10 10 10 2 7 16 9 17 7 6 3 11 4 15 10 18 10 9 5 1 3 14 4 2 2 9 4 7 10 10 3 12 6 5 3 20 8 4 8 2 5 17 8 1 5 15 3 16 7 4 5 10 18 4 8 7 4 6
 3 10  1 12 8 12 17 10 1 4 15 4 14 4 19 4 2 6 20 6 16 6 6 9 18 3 10 4 7 6 20 12 5 14 5 5 8 17 3 18 10 7 8 20 4 13 8 15 10 16 7 2 10 6 5 9 8 11 4 4 3 3 10 10 5 1 7 19 10 8 7 15 13 3 6 3 12 5 10 10 16 5 3 8 20 3 7 10 5 6 18 7 17 10 2 3 19 5 14 7 11 5 17 19 8 20 4 9 7 17 5 13 3 14 4 11 5 5 7 4 5 10 4 3 10 18 8 2 7 12 8 6 9 1 9 16 8 11 3 10 10 10 19 9 6 7 9 10 7 10 17 6 11 9 1 5 15 3 13 4 2 9 4 14 5 8 18 7 17 9 10 8 4 9 19 9 5 7 3 3 11 8 19 18 5 5 9 9 10 10 6 6 9 17 3 15 7 4 3 1 8 2 10 19 9 14 4 3 7 11 8 7 3 8 6 16 6 12 6 13 7 13 20 3 13 5 14 5 4 7 9 5 2 7 15 7 18 5 10 3 5 8 17 10 12 5 11 10
 2 10  13 15 4 11 7 4 4 9 8 6 5 12 6 17 6 5 8 3 10 8 6 7 8 2 7 10 3 7 4 5 2 5 12 10 20 6 18 3 3 3 6 9 10 6 5 12 5 16 10 9 3 13 8 1 5 3 3 10 4 17 6 4 5 16 5 7 20 8 6 9 14 4 15 9 10 4 19 7 7 5 18 8 17 5 1 3 3 10 2 9 9 3 13 3 8 5 20 20 10 18 3 3 6 9 3 8 5 4 10 17 7 15 5 10 7 2 8 14 5 13 3 16 4 11 4 1 4 19 8 7 6 12 7 5 8 6 7 14 3 6 14 6 20 4 5 4 8 6 10 7 18 7 17 3 7 7 4 10 15 4 11 6 12 4 13 6 19 6 10 14 3 10 10 17 3 12 4 8 4 4 3 7 6 19 3 9 9 20 5 16 4 18 10 13 3 5 7 2 10 15 3 11 4 1 6 17 16 4 8 7 2 6 13 7 4 5 14 5 18 10 5 7 20 10 6 8 15 5 3 3 11 8 17 6 12 8 7 10 10 8 11 17 7 3 3 10 9 6 4 12 3 8 4 7 3 2 5 16 8 20 10 9 6 12 2 6 16 4 1 10 13 3 5 6 17 5 20 4 10 8 4 3 12 10 14 9 15 3
 3 10  16 12 6 13 3 7 6 10 3 3 5 18 5 1 8 17 8 19 7 9 3 20 3 4 6 8 6 11 6 16 4 15 7 6 14 3 1 4 16 5 3 6 2 8 19 9 10 12 9 13 10 9 9 19 9 2 9 6 10 7 3 17 3 8 10 14 5 3 10 4 14 4 5 5 3 5 8 6 10 20 5 7 14 6 19 9 7 9 3 10 8 7 17 5 6 7 11 18 9 7 8 4 9 15 7 9 7 14 8 11 5 20 3 17 4 12 6 2 5 9 1 7 17 4 9 10 18 8 4 6 2 8 12 4 19 9 7 6 15 4 6 11 10 3 6 16 7 20 3 9 10 14 7 13 9 1 5 2 5 7 6 5 9 19 3 15 3 10 3 9 8 5 16 9 2 5 18 9 3 9 4 9 14 3 12 3 10 5
 3 10  5 1 5 4 6 13 7 12 3 6 7 14 4 7 17 5 16 4 5 5 7 7 18 7 10 9 2 10 20 10 3 3 8 3 15 9 12 7 1 5 18 15 9 18 5 1 3 14 4 19 3 16 7 3 5 11 3 9 4 17 10 13 9 6 3 10 7 5 4 2 4 7 4 20 3 12 6 10 3 3 6 4 8 10 17 8 18 7 5 5 11 10 7 5 9 10 4 10 10 10 7 18 8 3 3 9 5 11 10 16 8 2 10 5 10 15 5 14 5 16 5 8 10 8 19 5 6 10 2 5 12 8 15 5 16 9 1 5 11 9 17 6 3 6 4 8 8 4 18 7 7 7 12 20 6 13 6 16 8 19 4 18 7 4 9 14 9 11 5 10 9 7 4 12 5 3 7 11 8 3 16 5 1 7 19 5 3 9 9 3 12 7 13 10 5 9 20 8 10 4 9 8 4 1 5 5 4 11 4 18 6 10 7 2 6 13 3 17 10 3 1 8 4 5 14 5
 1 10  1 8 7 9 10 10 12 3 9 4 17 10 18 8 3 3 8 5 20 7 14 5 6 8 6 1 4 19 7 5 3 17 4 3 6 10 10 5 4 9 1 3 6 5 13 10 17 10 5 5 9 10 8 10 11 4 2 6 4 14 9 18 20 4 6 10 11 5 3 8 5 3 2 9 7 10 8 9 14 10 16 3 4 10 18 7 15 5 10 6 1 4 17 4 19 4 12 10 18 11 7 4 6 16 10 3 3 1 7 17 3 20 6 6 10 7 9 8 7 10 7 5 5 13 3 14 5 19 4 12 10 2 5 18 7 1 7 7 17 15 8 1 3 17 8 7 10 11 8 9 4 14 6 5 8 18 6 13 7 2 8 16 8 4 6 20 5 10 4 12 4 8 9 14 8 3 2 6 4 5 16 10 1 7 14 3 5 4 12 7 9 8 10 9 13 5 20 3 17 5 11 5
 2 10  18 16 3 12 10 2 5 4 4 8 7 3 9 17 3 20 7 18 10 14 4 10 6 7 8 5 8 6 5 9 3 13 7 19 6 15 9 14 19 9 2 7 16 7 10 5 4 10 12 6 13 3 6 3 15 7 17 9 8 6 7 3 9 7 14 9 5 3 10 18 3 1 3 15 6 17 4 11 18 5 12 6 7 7 1 6 16 6 17 4 9 4 2 8 4 9 5 8 19 10 17 8 6 16 6 5 4 12 9 7 5 15 3 20 8 9 8 3 3 17 3 14 6 6 4 1 3 13 7 11 4 4 8 19 9 19 1 4 15 5 3 3 6 9 17 5 2 7 4 7 16 3 14 3 12 6 9 7 10 10 11 6 5 5 20 10 8 5 19 6 18 8 7 4 12 15 4 16 4 7 6 8 3 13 3 17 4 6 9 9 3 18 4 11 3 12 6 20 6 9 19 5 15 7 2 9 18 3 4 4 6 8 12 9 13 10 20 10 6 18 8 10 8 15 7 12 4 19 9 16 5 5 4 7 9 8 15 7 5 8 1 5
 2 10  3 19 8 10 10 11 3 5 11 4 16 3 18 7 5 8 4 5 14 11 6 8 8 1 7 19 5 7 3 13 10 10 6 9 8 17 3 15 3 14 10 16 5 4 5 2 5 7 15 3 7 8 18 3 5 8 2 10 11 4 12 5 15 11 8 16 5 15 8 6 5 2 3 20 8 12 7 3 8 7 8 17 3 9 7 14 10 1 8 13 10 4 8 9 8 7 4 3 5 6 6 8 15 9 16 6 1 10 17 8 13 4 16 9 8 13 8 6 10 17 8 7 7 2 4 11 3 12 6 10 4 18 4 1 8 20 4 4 7 15 5 8 5 19 4 9 17 8 12 3 15 6 14 4 2 8 7 7 19 7 20 8 10 9 15 4 5 11 4 10 9 18 3 14 8 8 10 2 9 16 9 3 4 6 4 15 9 13 3 12 3 19 4 17 3 4 11 10 17 9 6 3 12 3
 3 10  15 20 3 2 4 7 6 5 7 3 5 13 10 8 9 1 10 12 10 9 10 14 4 4 3 15 6 19 8 11 6 14 12 4 20 7 10 4 11 3 17 8 3 6 18 10 9 5 6 6 4 3 7 9 8 3 5 10 13 10 3 9 8 11 5 19 8 20 5 6 13 4 15 10 6 4 19 9 7 8 16 7 14 8 17 6 3 6 10 6 11 9 20 8 2 4 4 5 18 6 9 7 12 3 8 9 1 6 9 18 5 12 4 11 3 8 6 20 6 4 9 10 10 16 8 9 6 8 4 6 6 5 3 8 18 8 13 10 12 10 11 6 10 10 2 9 6 13 9 3 18 9 6 8 1 10 19 4 9 7 8 2 4 15 8 17 6 9 4 10 6 12 8 6 5 19 3 8 10 16 9 5 4 18 4 11 10 20 6 3 10 13 10 1 9 8 2 6 19 9 18 8 13 9 11 4 9 10 1 9 12 8
 3 10  1 20 9 19 20 7 12 7 17 9 10 7 9 8 3 7 13 10 15 10 4 5 2 4 6 5 16 5 8 4 18 10 1 10 14 6 11 6 7 3 19 5 8 2 9 16 4 7 8 6 5 8 10 13 10 1 3 12 8 4 14 5 3 9 10 10 6 5 11 13 8 2 7 3 9 12 8 11 8 6 6 16 4 20 3 7 3 14 3 18 9 9 13 5 1 4 6 5 19 9 20 4 14 8 8 10 18 6 10 9 8 16 3 11 10 8 7 4 8 9 8 17 8 1 9 15 5 9 5 9 9 6 10 3 11 8 16 6 6 8 8 10 1 9 4 6 6 10 10 8 8 7 8 19 9 13 5 2 4 1 19 5
 1 10  20 8 7 10 6 2 7 3 10 14 6 17 8 4 8 6 3 19 5 15 3 5 9 20 3 12 3 9 5 1 7 18 10 11 4 7 9 16 9 13 8 3 6 5 11 10 5 3 3 15 7 14 3 5 10 5 6 9 3 6 16 4 15 8 1 6 3 10 9 16 4 6 4 7 10 5 12 8 11 10 7 4 4 4 15 4 19 10 17 13 10 3 4 9 9 11 6 12 5 18 9 4 5 7 6 16 8 14 8 5 4 1 7 20 9 10 3 2 9 8 6 6 3 1 6 10 1 6 5 10 18 7 9 8 15 4 20 6 11 4 6 8 17 7 5 9 1 7 10 4
 2 10  11 5 5 18 7 4 7 3 3 10 4 1 6 20 9 8 6 7 3 19 10 11 5 9 1 3 15 9 5 10 2 4 6 10 12 9 18 6 4 5 16 4 6 1 8 4 5 19 9 8 5 10 5 5 9 12 1 3 16 6 5 3 7 9 10 6 17 5 15 10 14 9 6 7 3 5 11 6 19 9 11 8 10 6 6 4 6 14 3 17 7 11 4 1 6 2 5 13 7 15 7 19 8 5 19 10 20 7 17 8 9 6 5 5 17 4 4 6 9 8 5 13 4 3 6 19 3 7 4 10 8 11 5 15 3 5 8 17 4 16 7 9 6 18 4 20 10 12 9 20 4 9 15 5 17 10 16 8 5 10 2 4 3 9 20 4 8 9 13 6 19 5 11 10 14 9 1 10 10 10 6 8 9 7 12 6 18 3 7 7 3 11 8 1 6 13 5 9 10 5 8 10 17 9 14 5 5 3 16 4 9 4 1 6 3 5
 2 10  11 2 9 5 6 4 5 12 10 8 6 7 6 6 4 15 5 9 10 17 3 1 3 17 19 3 10 10 20 6 1 9 6 7 16 6 14 5 15 10 17 7 7 8 4 10 2 8 12 5 5 3 9 10 13 8 18 10 4 9 4 11 4 19 6 14 10 15 14 9 5 4 16 7 18 6 3 8 1 6 12 7 15 3 4 6 7 3 17 9 8 10 13 4 10 4 9 9 18 8 3 7 6 5 9 16 9 12 9 2 5 17 8 18 8 13 9 9 9 1 9 19 5 20 9 11 10 15 5 14 7 4 3 10 6 15 6 10 13 4 2 9 11 7 19 7 8 7 7 9 1 7 15 6 5 10 12 7 18 5 17 4 14 7 20 9 6 4 4 19 7 18 6 5 6 13 4 12 7 14 7 6 14 4 12 8 9 5 2 7 10 3 5 9 1 7 20 10 8 5 19 8 16 3 11 5 3 8 10 10 9 6 6 9 4 14 3 8 10 7 3 17 4 2 4 18 10 1 8 9 20 8 7 7 1 5 6 6 3 9 12 3 10 9 16 5 17 8
 2 10  13 2 10 19 6 20 10 16 6 4 9 12 3 10 6 6 10 9 7 14 5 8 3 17 9 13 3 8 8 8 13 8 17 6 9 5 15 7 12 3 3 10 20 10 14 20 8 11 4 7 6 9 6 15 6 12 3 10 10 5 5 6 9 16 7 1 3 2 9 17 10 19 4 14 17 6 7 4 9 3 15 10 16 5 5 8 18 9 13 8 3 10 14 7 4 9 8 7 12 9 1 6 18 1 3 8 9 17 3 5 9 9 10 7 5 10 4 16 3 15 3 6 5 13 4 12 3 3 8 18 5 20 9 2 4 11 3 4 7 11 4 8 11 7 1 10 6 10 10 10 19 3 9 3 18 9 16 3 12 3 15 6 14 3 9 18 4 9 10 7 4 19 3 2 3 14 3 8 8 20 4 13 10 12 3 15 9 11 7 17 9 20 9 9 4 9 17 10 16 10 3 5 19 4 15 6 6 6 5 7 2 8 13 5 7 8 14 7 12 5 20 8 11 3 10 3 18 10 1 9 8 8 10 20 3 2 7 1 3 7 7 9 5 4 4 19 10 17 9 18 7 13 10 9 15 10 16 7 4 4 2 7 7 8 3 10 19 10 9 8 5 7
 2 10  13 17 10 15 9 18 3 1 7 12 6 2 9 11 9 3 7 10 6 8 4 5 4 4 4 14 5 10 5 8 20 6 13 7 8 7 19 7 6 5 3 8 15 3 17 10 14 3 8 7 6 17 5 4 10 13 9 12 8 9 7 18 6 11 10 19 3 4 19 3 10 3 9 3 17 6 16 4 6 8 20 9 5 3 7 3 18 9 14 8 15 4 8 5 4 3 2 6 12 3 1 5 13 10 11 13 4 8 8 15 5 11 7 20 6 12 9 5 3 17 6 4 7 10 8 18 10 5 2 9 15 4 20 3 7 3 8 6 1 6 6 15 1 6 16 4 5 7 9 10 3 6 6 3 19 8 15 3 17 5 10 3 14 5 2 8 12 10 18 6 13 8 18 12 8 14 3 8 5 13 5 5 10 4 4 19 8 11 9 7 3 6 7 18 8 17 4 2 7 1 5 9 6 20 10 15 5 10 3 19 3 9 7 9 1 4 11 8 2 8 16 8 6 4 9 8 13 9 19 4 18 6 5 8 8 7 12 10 10 6 14 8 17 3 15 6 20 7
 2 10  8 5 4 14 8 19 5 12 5 15 7 20 8 4 8 18 9 14 10 7 14 8 20 7 11 3 1 5 6 5 5 5 13 9 2 9 4 8 9 3 7 8 15 6 3 10 6 6 5 9 5 11 9 2 5 17 3 15 5 5 13 7 19 8 8 8 17 3 12 5 12 3 7 1 8 5 6 19 3 14 4 15 3 10 7 7 9 8 8 12 7 18 8 9 4 5 19 7 20 7 5 8 6 5 15 9 9 7 5 10 3 19 6 16 4 8 7 5 8 1 5 12 6 20 6 7 4 3 19 10 18 4 13 7 20 10 8 3 3 6 19 5 7 9 3 4 4 8 3 17 6 12 5 15 9 1 5 16 4 19 9 11 10 2 4 13 7 20 4 7 8 6 9 3 8 10 10 18 5 1 14 6
 3 10  4 1 5 10 3 3 9 9 6 14 5 5 2 10 13 10 19 7 4 3 10 7 7 8 12 7 14 9 8 5 17 8 16 5 9 6 3 8 11 7 4 8 3 5 4 9 3 16 7 15 5 3 8 17 9 6 8 12 5 11 5 16 16 7 6 6 17 6 8 8 12 5 1 3 20 6 14 10 9 4 19 6 18 9 13 6 11 3 7 10 10 3 5 8 12 11 9 7 8 10 10 13 9 2 5 12 6 9 5 16 4 15 9 18 9 17 8 14 7 2 12 4 1 7 2 9 5 19 8 18 14 3 5 9 11 6 12 10 17 6 2 9 19 6 18 8 6 4 4 6 20 4 1 5 3 5 13 3 9 4 15 4 8 8 7 7 14 14 9 5 5 6 4 7 7 3 8 1 7 17 6 18 6 15 7 2 8 19 3 12 9 10 3 16 6 14 12 10 13 9 1 4 2 6 19 10 18 4 6 7 17 6 14 10 15 4 16 7 9 10 10 8 5 4
 2 10  6 11 7 17 10 16 5 1 10 6 5 13 8 2 4 9 14 7 8 12 3 18 8 7 10 14 10 20 10 13 5 2 4 4 3 16 15 8 5 5 9 10 16 10 18 4 17 4 13 6 8 9 6 9 3 4 14 3 1 9 11 6 12 9 7 9 20 10 2 2 8 18 6 9 19 5 6 4 17 10 8 7 20 8 18 10 10 8 11 5 15 5 17 2 8 11 5 18 5 16 5 9 5 5 7 3 10 15 4 13 7 17 8 10 3 19 7 8 4 12 8 6 7 14 7 4 4 4 13 6 16 9 12 5 18 9 2 3 8 8 5 2 19 10 16 6
 3 10  18 6 9 11 6 20 4 13 4 4 9 9 5 1 4 14 5 7 4 10 5 12 6 16 10 15 7 5 10 18 10 17 6 19 5 2 8 1 15 4 9 3 10 9 10 5 10 1 4 4 6 10 4 15 4 11 9 18 8 7 13 4 14 5 9 3 11 4 17 3 1 8 5 7 7 12 4 4 10 15 9 1 10 17 6 16 10 6 6 11 4 10 7 9 11 9 15 6 19 3 8 6 14 7 5 4 18 5 13 6 16 5 12 11 5 17 8 14 6 2 7 18 8 6 10 8 6 5 5 13 3 15 7 9 7 3 10 4 16 9 18 10 17 9 11 9 17 20 3 19 4 10 6 18 9 4 5 6 4 17 10 5 5 16 9 2 4 12 7 8 6 15 9 9 3 13 3 1 6 14 7 6 18 7 16 5 3 4 7 10 6 9 17 7
 2 10  2 2 5 12 9 4 7 5 3 3 20 4 2 8 13 13 7 15 10 10 10 19 5 16 5 1 5 6 5 3 8 9 9 12 9 7 10 14 5 2 10 2 7 6 3 3 16 10 6 7 10 17 8 1 3 5 8 2 8 11 7 8 4 4 10 19 4 15 8 20 5 9 10 13 8 3 5 16 6 11 12 7 5 6 11 10 7 10 3 9 6 9 8 3 1 10 9 7 18 8 2 8 3 8 8 4 3 2 7 11 9 7 16 5 5 3 14 3 17 4 11 10 1 9 19 8 18 6 20 8 8 4 10 6 6 10 7 14 5 5 5 7 9 17 5 15 5 11 5 12 7 2 5 5 13 9 5 9 18 10 10 3 1 8
 2 10  6 10 8 6 5 9 5 16 8 11 3 18 10 2 12 10 9 6 3 15 3 3 3 18 7 6 19 6 6 9 5 9 3 3 9 9 16 3 6 2 6 7 8 15 7 1 5 14 5 19 10 4 4 6 18 8 1 7 10 9 6 5 8 17 8 15 3 9 3 1 5 7 5 13 20 4 2 4 17 6 19 4 18 5 10 10 7 5 12 7 9 5 6 6 1 7 13 7 14 6 15 1 7 2 3 7 9 6 3 17 5 12 10 8 4 4 3 18 6 16 10 19 10 11 4 20 6 9 7 5 4 16 12 9 13 10 14 7 8 9 11 9 10 10 4 3 15 7 3 5 1 9 20 5 18 9 17 7 5 10 7 9 2 7
 2 10  17 8 5 14 7 15 4 11 7 20 8 12 10 16 7 18 8 4 5 19 5 2 7 3 7 5 10 17 7 10 4 7 9 13 10 19 6 8 11 10 1 6 5 7 9 3 16 8 17 3 4 4 2 8 7 4 13 3 8 3 18 5 20 7 12 10 10 3 15 3 19 7 14 3 11 11 8 15 5 16 7 3 10 1 7 5 10 20 9 8 6 12 4 4 7 10 9 13 4 7 11 4 16 10 17 6 8 10 19 5 18 4 6 8 9 4 13 10 5 8 14 9 10 7 1 2 10 2 4 5 2 10 16 5 8 8 7 12 9 10 3 14 10 9 4 17 3 13 3 7 5 16 9 2 3 19 3 6 8 20 8 4 7 15 3 17 2 6 5 10 6 3 18 10 7 4 9 4 13 3 17 4 20 10 16 10 19 3 1 8 12 3 4 10 8 4 11 10 10 6 2 11 10 2 9 7 10 5 2 4 7 9 6 6 18 3 8 8 1 10
 2 10  13 2 10 9 8 7 10 4 7 11 4 15 5 13 3 20 10 17 9 12 10 1 9 18 9 14 10 11 11 3 9 4 18 5 20 10 19 9 2 4 16 5 1 9 5 3 15 6 3 8 2 4 7 18 8 1 14 3 10 16 7 10 5 2 7 3 9 14 7 15 8 18 6 17 7 13 4 8 10 8 4 5 16 9 6 4 11 10 1 6 14 5 10 6 12 5 9 9 3 5 4 1 4 17 7 10 8 14 4 15 4 8 7 19 6 19 7 7 17 4 3 5 16 8 5 3 12 5 20 10 4 10 6 7 15 8 11 10 2 10 9 10 10 8 8 9 13 7 19 8 14 9 18 4 7 10 5 9 7 20 10 6 7 5 10 19 10 8 5 8 11 4 6 4 9 6 3 10 10 3 20 7 15 6 5 5
0.29 0.23 0.28 0.15 0.10 0.15 0.23 0.09 0.07 0.20 0.22 0.22 0.29 0.04 0.24 0.12 0.18 0.15 0.19 0.03 
0.25 0.22 0.40 0.24 0.27 0.31 0.38 0.37 0.39 0.34 0.38 0.36 0.34 0.39 0.39 0.22 0.29 0.36 0.21 0.21 
0.72 0.98 0.96 0.89 0.84 0.68 0.97 0.67 0.65 0.79 1.00 0.62 0.92 0.57 0.51 0.94 0.90 0.87 0.57 0.90 
