# Supplementary material for: A novel multi-objective dynamic flexible job shop scheduling algorithm using reinforced learning based black widow spider algorithm
Source: PLoS One. 2026 Apr 20;21(4):e0347108. doi: 10.1371/journal.pone.0347108 (PMC13095024; doi:10.1371/journal.pone.0347108)
Supplement: S1 File — (ZIP) [file pone.0347108.s006.zip › GitHub Upload/P28.fjs]

50	15	8
 2 10  3 15 3 4 7 8 5 9 11 2 4 6 5 3 8 2 9 10 3 2 14 9 2 7 7 2 7 8 5 1 7 9 6 11 4 10 9 4 10 13 4 10 2 9 8 5 13 5 12 3 10 8 11 3 5 7 14 6 15 10 9 3 9 15 9 9 3 6 6 14 7 2 5 8 8 4 3 5 6 13 10 14 15 4 6 6 8 6 1 4 14 4 9 6 5 4 7 7 12 2 2 6 11 8 10 9 13 4 4 4 14 12 9 7 10 15 10 8 7 9 7 6 6 11 10 5 7 10 3 13 7 4 8 2 2 1 4 3 4 10 10 3 5 8 7 7 13 7 12 9 15 9 11 4 8 2 4 5 9 5 13 9 10 10 2 6 10 11 6 3 9 2 4 8 7 4 7 5 3 14 10 13 3 15 2 12 2 14 15 7 5 3 4 9 3 7 9 5 1 4 7 2 11 6 2 6 13 2 14 6 6 3 10 4 12 10
 2 10  4 2 4 12 3 13 10 9 5 10 15 5 10 4 1 6 11 3 3 5 5 4 7 3 8 5 9 9 14 2 9 6 8 5 9 13 9 11 10 1 10 3 7 12 8 14 9 15 4 1 8 6 10 3 9 14 7 13 10 11 3 8 3 15 9 6 6 7 8 5 4 12 6 14 2 2 4 4 13 3 10 10 15 2 12 2 6 5 5 6 9 8 1 4 7 3 3 10 14 7 8 8 3 2 4 6 7 15 7 9 8 8 13 6 10 7 14 9 3 9 5 7 15 5 4 6 11 2 13 9 3 12 10 13 3 8 7 7 3 10 3 4 4 11 9 15 9 1 4 5 4 2 6 14 4 9 5 4 12 3 13 4 3 8 8 7 14 9 6 10 10 5 1 6
 1 10  3 4 10 2 10 10 2 13 4 2 7 5 3 5 9 3 11 9 2 7 5 8 15 5 13 5 6 10 10 4 8 5 14 2 12 11 4 1 3 12 4 4 7 7 8 13 5 5 6 15 2 8 3 9 7 10 3 3 6 8 2 2 3 5 12 6 14 8 10 9 15 6 1 4 11 9 10 11 10 9 2 1 7 5 6 12 6 3 3 8 8 7 2 4 4 13 7 11 15 8 12 5 13 10 7 4 8 6 1 2 9 2 4 8 6 3 10 6 3 6 10 10 4 12 5 6 3 15 5 2 9 9 2 1 8 8 7 14 10 7 5 4 5 4 9 10 3 8 10 9 2 6 2 10 10 11 8 3 14 7 10 7 11 5 7 10 15 3 6 9 13 8 9 3 12 7 3 6
 2 10  14 3 3 14 5 8 10 9 3 12 7 13 9 10 7 5 10 6 4 11 6 1 6 15 6 2 8 4 3 9 10 5 12 7 1 6 7 3 15 9 4 8 2 3 5 5 3 6 11 3 9 11 2 1 5 5 6 13 9 8 6 9 4 6 9 15 3 12 9 14 2 8 13 5 7 5 4 2 14 4 2 10 5 7 9 10 12 3 3 2 9 4 8 1 7 15 1 10 14 5 5 6 12 5 11 2 2 9 3 3 9 5 13 2 6 9 7 9 4 3 8 10 10 4 15 10 2 3 9 7 3 3 4 9 1 4 5 3 8 10 2 9 8 4 5 6 10 8 10 2 7 5 7 15 6 11 6 9 1 2 5 10 10 4 9 5 2 3 4 9 3 5 7 10 15 6 11 9
 2 10  9 14 8 9 2 13 7 10 10 4 9 2 9 7 4 5 8 8 5 14 13 2 12 9 15 6 7 6 9 2 14 9 1 4 2 6 10 3 3 2 5 8 6 6 4 9 11 3 9 11 10 10 5 15 4 4 8 5 4 13 6 14 2 9 5 1 2 15 14 2 9 4 13 6 5 6 15 10 6 2 3 3 12 8 4 5 2 2 11 6 10 5 7 6 8 10 1 7 14 8 6 6 3 14 4 11 7 12 5 5 6 3 9 4 9 15 7 7 6 9 3 10 9 2 4 13 6 3 11 6 14 3 10 4 6 12 8 6 8 5 8 8 8 10 8 9 8 14 15 3 14 9 2 6 11 4 10 6 13 7 1 5 7 5 4 6 5 3 3 6 8 6 9 3 6 5 5 7 6 11 7 3 9 2 7 13 4 3 2 2 5 5 8 4
 2 10  11 3 5 1 8 2 4 11 6 8 3 6 5 12 3 4 3 14 7 7 9 5 10 1 4 4 12 12 2 3 8 4 10 7 8 9 4 8 4 10 6 14 5 15 9 13 3 1 8 6 3 3 8 4 11 5 5 3 1 14 4 11 14 4 5 10 9 5 12 5 2 5 1 3 8 8 10 5 7 3 15 2 3 8 6 2 6 7 9 5 4 8 3 12 2 15 10 10 2 3 3 8 4 9 7 3 12 5 1 7 13 3 15 7 8 9 10 8 3 1 9 10 3 14 3 4 11 5 12 8 6 9 1 9
 2 10  3 13 5 4 3 5 2 7 4 6 2 7 10 4 5 5 7 2 8 7 6 3 2 3 2 11 4 15 4 6 1 8 12 3 14 5 2 8 8 5 6 10 9 5 10 6 11 9 7 2 15 6 5 3 3 10 13 5 2 14 2 2 3 2 3 3 4 5 15 9 3 1 10 10 4 7 4 5 2 14 7 11 10 4 9 2 6 3 8 13 5 15 8 12 9 6 4 8 2 13 1 2 13 4 12 9 2 10 6 4 5 3 9 4 8 2 4 10 3 9 7 2 10 4 15 7 6 8 6 1 5 14 3 12 8 9 5 11 4 7 5 2 12 9 13 2 11 5 6 9 2 3 3 8
 1 10  7 14 6 3 8 1 2 2 5 6 3 7 2 13 8 5 7 9 5 4 15 2 12 4 2 7 10 13 10 12 2 10 5 14 6 9 5 4 10 5 10 8 9 7 6 2 8 13 5 5 13 5 11 9 15 10 6 6 10 10 3 9 4 9 12 9 7 2 8 7 1 2 14 9 3 10 7 8 9 7 8 15 14 7 6 8 5 4 15 10 8 8 10 5 7 4 4 10 9 9 3 6 1 8 2 4 13 3 12 4 11 3 6 1 10 10 9 11 10 3 7 13 5 15 6 4 6 5 11 6 12 7 2 8 9 3 9 13 2 11 6 6 8 10 9 14 7 4 5 9 3 5 9 13 12 10 13 4 11 4 1 2 10 6 4 7 2 4 14 5 8 6 3 4 6 2 15 2 5 2
 3 10  2 14 4 10 2 13 11 7 3 5 2 9 4 8 6 6 7 4 9 7 14 6 5 9 10 5 15 10 8 3 12 10 9 5 5 9 10 6 7 4 3 1 7 11 5 12 6 3 7 10 6 1 10 9 11 7 8 3 7 1 4 4 2 13 4 15 7 6 5 5 8 11 4 12 10 14 6 5 9 9 13 6 15 8 6 8 11 4 14 12 7 8 7 6 6 1 9 5 6 7 8 14 2 11 6 4 4 15 7 2 8 10 10 9 6 13 3 8 5 9 12 2 1 6 3 8 14 9 10 3 2 5 15 7 13 15 5 13 8 4 5 14 7 8 9 3 10 10 9 6 9 1 5 9 7 5 10 7 10 12 2 8 13 5 9 7 1 8 5 2 12 9 6 7 3 9 11 4
 2 10  15 7 8 4 7 11 7 15 7 1 2 14 8 8 2 9 4 10 9 2 8 13 8 3 10 5 5 6 9 12 5 4 7 8 10 8 8 8 5 8 7 9 3 4 10 7 2 10 7 2 3 5 4 12 2 10 6 7 15 3 8 2 4 8 10 2 13 9 7 9 5 9 11 6 14 5 12 8 4 2 9 6 2 11 5 3 8 9 8 10 4 5 6 14 5 7 3 4 7 1 5 5 4 2 7 8 6 3 15 5 14 8 9 11 6 7 9 15 3 10 9 9 2 8 7 4 8 3 5 5 6 5 10 4 3 5 2 10 11 9 8 7 5 1 4 8 6 4 9 12 5 13 5 3 8 3 3 3 7 4
 3 10  2 6 8 9 5 11 4 10 8 10 1 6 6 7 5 10 15 7 3 6 2 9 12 10 13 10 7 3 11 9 10 3 6 5 4 7 6 6 2 2 3 14 3 10 10 4 10 12 6 11 5 15 10 6 9 4 14 6 11 6 6 9 7 2 13 4 5 6 15 5 1 6 3 8 12 3 2 2 8 7 4 5 1 15 10 5 5 10 2 10 7 6 3 10 13 4 5 10 4 2 9 7 3 12 8 11 8 2 14 9 2 5 15 5 2 10 9 3 7 6 8 4 2 11 10 2 3 15 3 1 10 8 3 9 7 12 8 7 6 13 10 14 8 8 4 10 8 3 7 9 11 7 1 2 12 8 5 9 15 5
 2 10  15 13 10 4 6 5 8 9 9 1 8 8 10 2 10 10 8 12 8 6 4 7 10 15 2 3 3 11 3 14 8 11 10 7 7 7 4 4 5 5 9 7 6 9 13 3 14 4 1 10 12 8 3 5 8 10 2 7 9 1 10 15 10 12 7 9 5 11 5 14 5 4 4 9 9 5 11 8 6 4 8 13 6 3 2 15 9 12 7 9 8 14 3 4 4 11 10 4 5 10 10 10 4 8 2 7 11 2 8 10 6 15 3 12 7 11 7 4 4 6 10 13 7 7 6 5 6 9 7 2 12 3 11 10 8 8 2 4 8 14 10 11 6 10 10 5 3 2 7 9 4 14 7 3 3 7 1 4 9 5 10 7 13 7 15 3 11 9 2 4 14 8 12 2 8 7 4 4 5 9
 1 10  15 9 5 1 9 12 5 5 2 6 8 8 10 15 8 7 3 4 2 2 5 11 5 10 3 3 8 13 3 14 2 3 10 2 11 2 3 3 5 15 10 7 3 5 2 10 5 3 4 8 2 6 11 8 4 9 1 6 6 6 5 7 3 10 12 2 7 8 7 13 8 14 3 2 6 3 8 1 10 7 10 12 15 5 7 3 3 7 4 7 2 7 1 4 10 10 13 2 12 3 8 5 5 7 6 4 13 4 9 7 4 13 6 15 6 14 2 3 8 6 5 8 2 1 7 5 5 10 4 12 4 9 3 1 6 8 15 9 9 1 5 7 3 14 9 12 8 2 5 15 5 10 2 11 6 3 6 5 7 6 2 8 8 13 5 4 8 15 11 4 14 6 12 5 3 9 8 8 9 3 6 10 4 9 7 6 1 2 2 5 5 5 15 2 13 5 10 6
 2 10  1 5 2 1 1 3 11 15 10 11 3 10 6 1 8 6 6 9 5 13 5 5 8 14 3 3 3 12 9 3 10 5 12 2 2 4 3 10 6 4 5 13 6 15 12 7 11 7 14 4 7 8 10 6 15 3 9 9 5 10 4 6 13 7 6 6 3 9 2 4 8 5 1 3 3 11 5 3 7 2 6 9 9 4 11 5 5 7 1 5 3 2 10 2 13 9 12 5 2 2 4 3 9 4 7 11 3 13 2 14 3 6 14 8 13 9 11 9 8 2 4 8 7 10 15 7 6 9 10 8 1 6 5 5 9 5 2 10
 2 10  8 9 8 13 7 10 10 12 2 2 6 5 2 1 3 4 5 9 4 10 2 3 10 9 9 10 8 6 13 3 7 2 3 10 14 6 12 9 3 1 8 12 2 11 5 4 7 13 6 6 5 3 2 2 7 7 4 10 6 5 2 9 9 2 8 4 2 4 4 4 15 5 5 7 6 8 7 7 10 5 13 9 2 3 10 5 7 2 10 8 6 12 7 1 7 6 4 15 8 4 9 10 4 7 9 14 4 15 8 9 9 8 13 8 3 4 12 9 4 8 11 9 5 5 15 10 1 2 10 4 6 7 14 7 2 9 7 4 13 7 4 6 2 5 10 8 2 9 7 4 6 2 6 14 6 12 3 15 3 3 10 10 6 13 7 14 2 10 7 8 9 2 11 8 12 5 15 9 10 2 5 6 13 4 14 2 6 9 3 10 8 8 4 2 4 6 9 9 3 14 8 13 3 3 8 9 14 9 5 9
 3 10  11 5 2 12 10 15 8 14 4 11 10 4 2 2 9 8 10 1 3 9 7 7 8 2 7 3 4 4 5 7 2 11 9 3 8 9 3 12 2 2 10 10 12 6 7 12 2 13 7 3 4 9 3 8 6 15 5 10 7 8 14 9 1 2 6 4 3 5 13 7 10 9 7 10 15 5 3 9 6 13 10 7 4 1 4 3 3 2 3 7 7 12 3 12 6 2 7 9 13 8 10 10 5 2 8 4 15 5 1 2 2 4 14 4 11 3 3 4
 3 10  4 15 10 4 3 11 3 9 9 6 12 3 10 9 13 2 11 4 2 8 15 3 15 1 10 14 8 8 10 2 8 4 2 6 5 3 8 11 10 9 9 10 10 13 3 12 4 5 6 7 5 15 8 11 9 3 14 4 5 2 11 5 6 5 3 2 7 7 12 3 1 9 10 5 15 10 5 14 7 5 2 13 10 6 7 8 5 6 1 8 15 2 2 6 8 4 9 6 13 8 6 5 8 9 4 7 7 13 8 8 5 1 7 9 15 3 11 5 2 8 10 4 8 10 13 4 6 5 5 6 1 7 5 3 8 13 9 2 6 8 3 7 2 9 2 6 15 4 12 9 1 8 11 10 3 7 7 5 4 6 6 5
 2 10  6 4 5 14 4 9 4 8 10 7 8 11 5 1 9 7 5 5 7 9 3 10 4 6 8 7 4 11 3 9 10 4 9 2 6 10 11 3 12 4 1 7 14 7 2 9 4 2 7 9 15 3 8 9 3 12 5 15 2 11 2 13 2 10 2 2 9 8 5 7 4 6 3 1 9 5 10 14 7 4 9 4 12 9 3 10 1 5 15 7 1 13 6 6 15 2 2 6 5 10 7 6 6 5 3 10 14 13 2 3 3 14 2 1 9 4 8 2 5 8 8 10 9 6 3 7 9 5 4 11 9 12 9 9 5 2 1 4 10 9
 2 10  13 15 7 12 9 8 3 10 7 5 9 3 4 6 3 7 8 4 4 2 4 11 5 14 9 1 10 9 1 4 14 10 8 2 9 10 15 8 13 10 3 8 7 6 2 7 3 7 3 12 8 6 2 3 4 2 13 2 2 9 11 13 3 11 9 2 7 9 10 4 6 15 4 10 6 7 5 12 8 5 3 14 9 8 14 7 1 5 6 10 8 9 4 9 9 8 10 8 12 5 11 15 5 14 2 8 10 5 2 13 10 2 2 12 9 6 7 3 9 9 8 7 9 10 11 5 10 7 12 4 5 4 4 6 14 8 13 8 1 3 2 3 7 7 11 2 3 3 2 6 3 7 3 5 2 11 5 14 7 1 9 8 3 13 4 15 10 14 10 2 2 4 14 5 8 6 1 6 12 4 3 5 4 10 11 3 13 3 7 10 15 3 5 10 9 2
 2 10  12 15 5 2 5 8 5 10 5 6 3 13 2 1 7 11 5 9 4 4 8 5 10 7 3 5 8 8 1 9 9 5 3 9 13 2 15 2 2 15 8 4 5 6 5 14 6 8 4 3 3 10 6 9 7 13 10 5 4 12 3 11 6 7 2 1 10 3 10 5 4 7 5 5 7 13 10 4 6 15 4 5 10 8 5 14 10 2 3 2 4 3 11 3 12 6 4 1 8 5 8 2 9 9 3 11 9 15 3 14 5 12 9 7 5 3 7 10 3 12 10 7 11 6 15 4 3 2 2 2 14 6 4 5 1 6 5 8 7 4 9 6 8 9 9 1 6 3 9 10 9 9 10 15 10 7 4 14 10 4 5 2 5 14 1 2 7 9 11 7 13 6 8 4 6 5 3 2 9 5 10 4 12 4 2 2 15 3 14 10 5 6
 1 10  3 11 10 6 9 1 2 13 6 2 7 9 11 7 14 8 4 9 13 4 3 5 5 6 15 6 1 8 12 4 9 10 10 6 2 13 9 6 8 2 6 3 5 6 2 3 10 14 10 4 7 9 6 7 1 2 13 4 9 10 5 8 8 11 5 5 2 14 9 9 2 3 8 12 7 15 9 15 11 7 1 10 15 7 2 5 7 2 9 9 3 8 13 6 10 3 6 8 5 6 12 10 4 10 14 4 8 9 8 9 3 4 3 11 2 14 4 6 2 1 2 5 7 7 10 14 7 3 11 8 15 9 5 9 10 7 6 9 12 9 13 8 2 7 4 8 9 3 14 2 3 8 1 5
 2 10  8 4 9 12 10 15 4 13 7 6 6 5 4 14 10 10 5 11 8 9 1 4 13 8 14 4 5 6 12 4 11 3 9 10 3 8 10 10 7 6 3 13 3 7 4 8 6 14 9 8 7 9 2 3 6 2 8 7 3 2 4 9 12 3 15 9 14 6 11 7 13 2 10 6 5 3 10 7 3 4 4 10 6 1 7 6 5 2 7 8 6 9 6 12 3 5 9 6 6 5 2 4 1 5 9 8 4 2 11 4 1 14 5 15 10 2 15 4 5 10 14 8 1 3 13 8 4 3 6 10 12 6 2 4 7 5 11 2 9 4 3 6 8 9 8 8 10 4 8 2 8 13 8 14 6 12 3 6 5 10 2 15 9 5 5 3 3 10 10 7 12 5 2 3 4 4 15 9 8 7 14 10 1 7 7 8 11 4 13 4 6 6
 3 10  9 1 5 6 9 10 6 13 5 2 6 11 2 14 7 12 6 5 7 4 6 3 15 5 11 3 5 3 1 2 2 12 8 3 10 3 15 7 3 3 5 7 1 5 6 3 12 3 9 2 14 10 2 6 11 10 10 12 2 9 6 11 6 2 2 8 10 1 4 15 9 7 2 3 9 5 3 3 4 9 3 7 11 3 8 9 8 7 7 6 8 10 2 14 2 13 6 12 10 4 8 7 8 3 5 7 13 5 10 6 14 5 15 2 6 9 6 7 8 5 5 10 9 14 4 13 7 1 7 13 11 10 13 3 3 4 5 9 14 4 7 9 8 3 6 4 9 10 4 9 12 8 1 8 10 9
 3 10  11 1 3 3 3 10 2 13 2 14 8 6 5 2 5 12 2 8 6 7 2 4 2 10 4 9 1 5 12 3 5 4 2 7 6 9 7 2 13 10 14 4 9 5 8 5 10 10 9 12 7 13 7 4 9 1 8 11 10 6 5 12 7 10 2 3 6 2 3 4 12 8 15 4 10 9 8 3 9 3 11 4 4 5 13 9 15 10 3 12 7 8 8 7 9 3 3 2 10 1 3 15 3 11 2 6 8 4 3 5 5 13 4 14 8 9 10 14 6 8 2 9 7 6 4 9 1 7 15 3 5 9 11 8 13 2 14 8 9 3 8 3 12 6 10 9 8 9 2 4 2 13 4 12 4 8 5 14 5 6 8 1 2 2 5 2 8 3 9 7 10 3 8 12 7 5 4 2 2 10 10 9 2 4 5 1 9 1 11 7
 2 10  11 2 9 7 7 12 5 5 2 11 9 4 9 3 2 9 2 13 8 15 9 8 6 14 4 4 1 10 6 10 8 10 12 10 14 2 5 4 7 4 2 4 10 8 15 7 11 10 9 6 13 9 7 11 5 6 3 1 4 7 4 8 4 14 8 5 7 3 11 3 10 10 14 3 15 11 6 1 6 5 6 3 3 15 6 6 10 13 2 2 2 4 5 7 5 10 3 8 2 12 5 14 6 9 6 2 11 5 1 8 14 15 3 12 7 4 6 5 7 7 3 2 4 3 3 6 5 8 7 9 9 13 4 11 8 10 2 14 5 9 6 9 14 4 5 10 8 3 3 9 7 8 1 4 15 6 11 5 10 2 6 4 7 15 5 10 5 12 2 7 9 8 9 3 2 6 2 9 7 7 2 7 7 4 4 9 10 8 1 3 11 8 5 10
 2 10  4 4 8 1 8 8 9 7 2 12 9 4 15 10 6 10 1 8 4 2 13 4 11 2 7 4 8 5 14 5 5 3 10 9 3 2 3 7 2 4 9 12 11 5 14 10 1 10 3 10 7 5 12 2 9 8 2 7 6 4 5 8 15 8 13 7 10 9 4 7 7 6 4 3 10 11 4 4 9 1 10 10 6 8 9 2 2 11 9 4 14 4 4 9 6 7 13 5 11 8 3 3 8 10 15 3 2 9 12 4 3 6 9 15 6 5 8 15 2 5 14 8 7 6 3 5 5 10 9 3 8 5 6 6 1 5 12 5 15 3 4 6 10 5 13 9 11 9 6 1 5 15 3 4 4 14 10 2 2 10 8 13 15 7 13 10 11 4 14 3 8 10 6 8 7 10 4 8 9 7 5 5 3 6 10 7 12 10
 2 10  11 9 7 5 7 6 10 4 2 14 10 8 9 15 5 7 2 1 7 10 5 2 8 7 3 8 5 4 6 3 12 4 13 10 1 3 9 6 2 12 6 9 5 12 10 10 1 2 3 5 12 7 11 6 6 7 8 5 2 8 15 5 14 4 9 4 5 6 9 7 3 11 3 3 6 8 4 15 10 10 9 12 8 13 10 9 8 9 7 3 3 3 2 4 6 6 12 9 1 6 9 9 4 3 11 9 1 13 8 10 15 3 13 6 14 8 11 6 8 8 5 4 12 8 10 5 7 8 9 5 9 7 9 5 2 10 5 6 4 4 10 15 7 1 3 11 10 12 10 2 7 6 2 8
 2 10  11 2 10 8 4 4 8 6 6 9 10 13 10 7 6 11 8 15 8 10 5 3 7 13 4 10 12 8 7 5 1 4 2 7 10 7 14 6 11 8 15 4 13 7 9 10 5 8 6 10 2 4 3 5 5 5 11 7 12 10 14 6 6 6 2 6 3 13 5 12 7 9 9 7 6 8 14 2 4 9 15 7 5 5 8 5 7 2 6 8 6 14 10 1 9 12 9 15 9 4 9 6 11 8 9 9 6 9 14 10 8 3 3 2 3 7 8 15 2 8 10 5 10 8 11 7 13 10 1 6 5 10
 2 10  13 14 8 12 9 10 8 8 7 7 8 13 10 11 9 1 2 3 6 4 3 5 3 6 5 15 5 6 9 8 6 3 2 10 13 8 12 2 7 3 10 12 2 3 7 11 4 5 3 13 10 9 5 4 8 2 7 8 4 14 2 11 6 4 12 9 14 10 3 5 9 8 2 5 8 7 11 5 10 10 7 3 15 3 8 6 4 8 2 15 10 7 2 1 7 4 4 10 9 2 6 2 5 6 15 2 6 5 2 11 9 3 6 12 3 1 5 13 6 11 2 8 12 8 3 6 6 2 5 9 11 9 13 2 7 3 14 4 10 9 9 9 1 3 10 2 14 10 10 9
 1 10  9 12 3 14 9 4 7 10 6 5 3 2 5 6 2 15 7 11 8 13 13 3 14 3 6 6 15 5 11 9 4 4 5 4 9 4 10 2 8 6 12 7 3 4 1 3 7 13 2 9 5 5 4 10 3 6 5 4 6 2 8 12 5 5 3 6 2 5 11 7 13 2 7 9 12 9 10 9 15 4 1 10 8 3 6 10 13 12 6 1 5 7 4 8 3 13 9 10 8 6 9 5 5 9 7 14 7 3 3 2 8 15 5 10 7 10 13 7 2 3 3 9 8 5 5 6 6 5 14 9 4 3 10 10 13 12 6 7 10 11 10 4 9 6 8 15 2 1 4 5 10 14 6 10 9 9 2 8 8 3 9 3 11 7 5 7 12 10 11 11 3 2 7 7 2 6 4 13 10 15 6 14 2 3 3 9 6 8 8 4 6 8 13 4 5 2 10 9 1 6 7 4 15 2 14 3 12 3
 2 10  8 15 9 8 2 10 7 14 7 2 9 9 7 5 8 3 3 10 1 4 11 10 10 5 9 6 2 8 8 4 5 4 3 8 6 3 14 4 6 6 6 5 7 3 2 10 10 12 6 2 6 7 4 2 8 9 14 7 9 6 5 2 12 3 15 6 5 13 5 6 7 4 10 5 9 15 7 14 6 4 13 8 7 2 2 10 11 9 15 8 4 2 8 5 14 7 10 3 5 8 3 4 12 6 9 7 4 13 8 3 6 12 3 14 8 14 3 6 10 10 9 8 7 9 13 7 11 2 12 2 2 8 8 4 5 8 6 6 4 4 14 4 1 9 11 3 9 15 9 9 10 13 7 11 2 12 2 2 3 7 10 14 6 5 2 8 4 15 2 7 6 9 13 2 14 5 15 9 9 8 11 5 3 8 4 5 8 5 7 2 12 3 5 4 10 7 1 7
 2 10  8 4 8 10 4 12 2 1 5 11 9 14 3 8 7 3 4 14 5 6 14 4 4 10 9 7 10 5 2 10 6 7 13 5 8 4 7 7 12 5 1 3 15 8 11 6 1 5 6 7 6 4 2 7 14 8 8 7 11 3 13 5 4 5 1 5 6 13 5 8 10 6 4 3 14 10 9 6 15 2 11 4 7 4 1 9 2 3 6 10 12 10 8 8 12 9 2 3 4 7 10 11 10 15 8 5 7 2 3 4 7 10 10 14 6 8 6 1 4 12 5 6 13 10 8 4 4 6 10 6 11 4 15 2 7 5 9 3 6 2 14 6 12 8 14 2 4 15 3 3 2 5 7 14 8 8 5 9 10 1 8 6 3 7 9 11 7 4 10 10 4 12 7 8 8 4 10 2 14 5 5 8 9 10 12 6 13 5 6 7
 2 10  3 8 7 13 2 4 2 10 5 9 6 6 14 5 15 10 8 2 9 5 4 8 7 8 10 3 3 10 10 4 5 15 4 2 6 5 5 10 7 13 7 14 10 6 2 9 5 3 7 5 11 8 13 2 2 9 12 9 1 4 4 9 7 3 4 7 10 4 10 5 8 5 9 9 14 6 5 8 10 7 7 10 3 5 6 4 6 9 9 13 2 8 8 2 6 15 11 10 3 5 5 3 4 5 8 2 2 5 13 7 6 4 10 2 1 8 7 8 15 3 9 3 14 4 12 10 3 11 2 7 4 2 6 2 12 4 10 6
 2 10  9 5 10 3 5 15 10 9 4 6 7 2 6 11 8 8 8 7 7 5 3 7 12 6 10 5 6 4 7 7 10 5 9 13 5 14 5 6 5 4 3 10 5 2 8 12 4 15 2 9 7 7 4 3 15 2 6 8 14 6 10 4 12 2 11 5 10 14 4 2 4 8 6 1 3 10 7 4 4 15 7 5 3 7 8 3 7 15 3 3 2 2 15 6 12 7 13 5 8 4 14 9 10 5 5 3 6 2 1 5 7 6 11 3 9 10 4 6 9 11 8 7 7 15 8 4 10 8 9 6 5 1 10 12 10 2 10 4 10 5 1 5 9 6 5 8 4 1 9 6 7 2 3 7 6 7 5 6 11 7 2 8 6 5 9 6 7 8 8 8
 3 10  15 6 8 7 10 12 7 8 3 14 5 11 7 5 4 3 10 2 8 10 2 4 10 1 4 15 4 13 5 9 5 7 8 7 1 10 12 4 6 5 2 5 14 8 9 9 12 8 2 12 7 1 10 11 5 3 7 6 10 5 10 4 8 14 2 7 2 10 10 2 5 9 5 2 7 3 11 8 8 9 10 2 12 3 9 7 14 5 6 4 14 10 3 6 10 7 7 14 3 9 10 4 5 5 5 12 6 11 3 15 7 3 3 13 4 2 10 8 7 4 7 7 9 7 10 2 6 6 2 5 10 1 2 3 14 10 2 2 4 3 13 15 4 7 8 11 6 5 7 4 3 8 9 6 10 2 5 1 6 12 9 13 2 3 9 14 3 11 1 7 6 3 9 2 8 3 12 9 7 2 10 10 4 8 3 9 15 7 2 5
 2 10  4 3 6 9 4 1 7 2 2 12 11 7 14 4 15 9 3 7 9 10 6 6 4 8 8 6 12 5 13 10 5 6 1 9 15 9 5 1 8 5 2 7 9 14 8 6 4 4 7 3 9 13 7 2 9 12 9 11 6 10 7 15 10 8 5 2 10 3 3 3 13 11 4 10 8 9 3 13 3 6 5 7 8 5 2 4 5 14 8 2 10 8 2 3 8 12 9 3 3 5 10 5 12 4 9 12 8 1 5 2 8 15 10 6 3 5 8 11 5 3 4 14 4 12 7 10 10 2 5 9 9 9 3 9 11 9 6 9 8 9 1 3 2 7 4 10 15 3 1 13 7 8 8 6 7 7 3 6 6 8 9 10 12 2 11 4 15 10
 2 10  15 10 6 9 3 12 9 15 3 1 8 6 10 14 4 2 10 5 7 8 6 11 6 13 8 3 5 7 9 4 8 6 10 8 4 10 13 4 2 2 11 3 12 10 8 9 2 14 6 10 5 2 9 5 4 11 5 13 6 6 7 9 14 9 3 5 5 5 12 8 1 5 6 6 10 10 9 5 11 4 11 6 8 5 2 3 9 12 7 2 7 13 3 7 8 14 7 1 6 15 9 4 2 7 13 7 2 9 12 10 6 8 15 10 10 4 4 4 6 14 6 13 7 10 9 12 7 2 5 15 5 6 11 8 4 2 8 5 14 3 10 9 12 3 15 9 3 14 3 1 2 7 10 15 5 4 5 8 4 12 8 2 9 6 5 13 8 3 7 10 10 5 3 11 6 6 3 3 8 2 13 2 15 8 6 2 14 3
 2 10  2 9 2 3 3 8 8 10 3 6 14 7 6 9 9 6 1 4 2 7 10 5 8 5 3 7 2 15 2 6 2 14 10 4 5 3 3 1 5 15 11 2 2 4 9 7 13 3 7 5 4 10 1 10 12 8 5 6 8 6 6 7 15 9 10 3 14 7 3 2 14 1 9 9 6 14 8 13 9 3 6 10 8 15 3 7 2 4 2 12 7 8 8 6 6 11 5 5 2 4 13 2 10 7 12 6 6 6 9 9 10 15 10 1 2 7 10 14 8 3 7 4 3 5 9 6 4 2 10 10 2 8 3 11 10 14 8 4 6 12 7 5 6 7 11 4 13 3 14 10 5 3 9 7 8 7 1 3 2 9 4 9 3 8
 2 10  6 14 8 5 10 10 7 8 6 1 3 11 7 15 3 6 5 7 8 3 9 6 15 5 11 6 7 6 4 6 12 7 2 6 13 10 14 2 1 5 6 8 10 10 2 1 10 14 6 7 1 3 8 7 3 3 10 4 7 10 6 8 4 9 12 6 3 8 8 1 8 14 4 4 3 13 10 2 6 5 9 7 8 9 8 12 9 11 9 2 12 9 8 3 7 11 8 5 4 6 10 12 6 7 2 13 5 2 8 7 11 5 15 6 9 2 4 3 8 2 12 2 2 2 6 2 9 6 4 13 10 4 8 8 6 14 3 5 7 2 15 6 13 9 8 3 2 4
 3 10  3 8 4 1 5 2 5 1 8 4 9 11 5 1 9 7 8 12 2 9 4 4 7 5 4 14 10 2 4 4 6 8 4 4 2 10 11 2 14 5 7 7 10 6 9 15 8 11 3 4 5 2 8 10 4 13 7 8 8 3 8 9 8 1 2 14 2 1 3 2 12 1 7 7 7 8 7 6 9 4 4 5 9 2 10 12 10 15 8 9 8 3 4 11 5 11 7 7 10 5 4 4 13 2 12 9 6 8 11 6 1 4 5 10 15 2 8 2 14 6 10 14 3 15 4 10 9 2 6 11 5 4 10 7 9 3 7 9 3 13 9 5 8 8 3 12 6 13 3 3 13 4 11 4 2 9 5 10 4 3 7 8 12 7 6 7 15 2 8 9 1 2 10 2
 2 10  13 8 8 13 9 3 3 9 5 7 5 14 3 1 9 12 5 15 3 2 9 6 6 10 7 11 5 14 3 5 15 5 9 3 1 2 5 10 7 9 11 3 10 2 8 3 13 2 4 4 12 7 2 7 6 6 8 10 8 1 8 9 6 3 7 14 3 7 7 6 6 4 2 10 1 7 13 9 8 5 5 2 14 2 12 3 9 9 7 8 2 7 6 7 13 10 10 14 4 3 7 4 4 2 5 9 3 15 6 12 9 7 4 8 2 13 7 11 8 5 3 10 13 8 7 8 12 8 5 4 9 4 6 2 8 2 4 8 10 8 11 10 6 4 5 1 3 15 7 6 2 7 8 9 4 4 13 4 5 5 10 6 2 3 5 6 2 8 2 1 9 5 2 12 10 1 3 4
 2 10  7 8 3 1 5 13 2 14 6 11 3 6 4 2 2 7 5 3 1 8 3 6 9 10 10 5 8 6 13 2 15 15 9 3 4 1 8 8 4 5 3 11 6 6 7 14 3 9 4 12 5 2 5 4 10 7 4 10 10 13 8 15 1 5 5 10 4 5 6 3 8 5 10 8 15 7 9 4 14 5 3 3 2 6 12 8 13 9 11 3 7 3 7 11 2 1 3 6 6 13 3 10 3 3 6 8 2 8 12 3 14 6 13 9 9 5 15 10 6 9 4 10 10 10 5 1 2 13 7 5 5 15 10 6 2 10 4 9 6 2 14 5 10 2 12 2 15 7 5 10 9 8 7 8 3 6 12 11 5 10 9 12 7 1 7 5 9 15 4 3 4 7 8 2 2 4 2 8 5 14 9 7 6 6 4 2 15 7 1 4 10 3 9 3 11 8
 2 10  8 1 2 4 6 10 8 9 9 12 4 6 6 14 6 7 7 8 2 8 12 7 13 10 4 10 14 5 6 3 8 10 5 4 1 4 8 12 5 3 9 4 14 6 6 3 12 2 13 2 11 5 1 6 10 5 7 10 2 4 3 10 13 6 3 5 10 1 10 3 8 11 10 14 6 13 10 2 5 9 7 4 5 15 5 7 2 12 4 11 2 5 13 10 10 2 12 5 4 4 14 4 9 3 1 10 3 8 8 5 11 3 6 3 6 6 3 2 5 4 2 11 3 13 2 6 10 4 7 3 4 4 11 4 9 6 5 7 2 10 7 2 10 11 10 6 2 2 4 10 1 4 14 6 5 7 15 10 8 9 13 9 7 2 9 6
 2 10  2 11 10 12 4 3 1 5 11 2 12 2 8 8 10 15 10 11 8 2 4 5 9 13 8 7 7 3 4 2 3 5 1 5 1 10 7 7 11 8 8 5 15 9 1 8 3 10 2 7 6 9 5 6 9 14 3 1 9 9 9 7 2 3 8 5 6 5 15 10 10 14 5 1 9 15 4 11 2 2 9 8 8 4 8 7 9 3 7 6 5 14 9 8 1 5 11 4 6 10 8 6 13 4 14 9 7 2 5 3 10 10 3 8 15 6 2 4 4 4
 3 10  6 7 7 6 7 15 6 12 10 3 5 5 4 13 1 2 13 7 7 9 2 2 6 6 4 3 11 10 9 8 5 7 14 9 12 6 10 9 8 3 5 2 2 3 5 5 6 4 3 9 2 12 7 2 3 2 5 2 1 7 10 10 6 8 9 5 12 5 2 9 13 7 15 2 4 4 9 10 2 13 8 11 5 12 3 5 8 7 7 1 6 2 8 9 4 6 6 4 5 6 2 9 12 2 14 6 1 10 15 13 3 2 4 6 8 5 8 3 8 15 6 10 5 7 8 4 3 11 9 12 6 9 4 14 7 1 8 8 7 10 9 2 14 4 7 4 12 8 1 3 15 10 10 5 13 4 4 3 5 10 6 9 3 3 6 2 2 7 3 8 8 10 7 2 4 10 8 8
 2 10  9 4 9 11 9 7 6 5 7 6 9 10 4 1 7 9 7 13 9 7 12 6 15 8 13 8 1 2 11 6 7 3 6 2 10 6 9 14 9 10 2 5 7 8 7 11 8 12 2 3 9 15 4 13 10 14 14 3 4 7 6 6 1 7 15 9 13 6 7 8 12 9 10 5 5 6 9 5 2 4 11 7 8 3 5 4 4 11 3 2 4 15 4 7 8 13 12 10 8 9 4 6 2 9 11 4 6 2 13 7 10 2 15 7 7 7 3 7 9 2 1 9 2 4 10 11 5 3 14 2 13 3 8 10 1 5 4 7 13 3 4 9 7 8 10 7 14 4 3 4 2 5
 2 10  11 11 3 7 4 3 9 10 7 13 5 6 9 14 2 5 9 1 8 8 4 9 2 2 3 5 10 2 1 9 10 7 3 9 14 4 15 9 2 5 8 9 10 8 4 9 13 6 2 9 10 10 4 4 7 1 3 13 10 5 5 11 10 2 4 8 6 7 4 14 9 12 9 9 2 4 9 3 13 3 7 8 6 8 3 10 11 9 12 2 10 7 1 15 5 9 9 5 11 8 13 8 4 8 3 9 6 2 12 3 8 6 1 3 4 1 2 15 5 4 3 11 3 10 9 9 12 9 3 10 15 3 6 4 14 6 10 4 1 3 4 7 8 4
 2 10  5 10 6 9 6 4 6 6 9 1 6 9 3 2 12 4 8 2 13 8 15 10 10 2 6 10 14 6 11 8 4 14 8 11 4 15 2 12 7 5 6 3 9 7 1 7 3 10 10 2 4 14 6 11 7 15 5 3 4 9 13 5 6 9 5 4 1 10 12 6 3 5 9 9 2 6 7 8 9 14 7 7 4 6 2 3 5 9 9 8 2 1 9 11 4 12 3 3 1 9 8 10 12 2 3 12 9 15 9 13 9 5 7 8 15 10 6 9 9 4 10 9
 3 10  15 8 2 7 3 9 3 10 6 2 3 4 9 1 7 3 7 5 9 14 4 13 3 11 3 12 6 15 6 6 2 8 5 4 13 2 4 8 1 9 12 2 7 4 9 4 2 5 13 5 10 3 2 13 5 12 9 14 6 11 9 4 8 10 7 2 9 6 6 1 8 9 8 8 3 5 15 8 7 9 11 10 5 8 4 8 7 6 6 4 6 3 2 2 4 14 2 1 4 9 5 13 12 5 5 10 2 5 10 9 15 5 14 7 7 7 6 9 3 8 8 6 13 5 11 3 4 4 2 8 4 14 8 3 4 3 10 7 7 3 12 3 8 7 6 6 3 11 2 15 7 10 9 14 4 1 8 9 8 13 2 4 3 8 5 6 12 4 3 10 7 4 1 7 4 2 14 7
 2 10  5 4 10 2 10 8 9 7 7 6 7 5 13 6 4 2 12 3 5 5 10 8 3 1 3 13 6 3 10 12 4 6 9 6 11 8 2 4 1 6 15 3 14 7 10 9 13 7 6 4 12 5 5 4 10 9 5 12 3 15 6 5 8 8 3 7 9 11 7 10 5 2 10 13 3 14 1 6 5 3 11 7 4 10 7 9 9 9 10 7 3 4 12 4 14 8 6 5 15 9 8 5 2 3 6 5 2 10 9 8 8 6 8 9 6 1 6 2 5 4 3 8 15 14 9 13 9 1 5 6 4 9 4 15 7 2 3 11 5 4 2 8 5 3 8 5 4 7 4 12 4 10 4 5 14 9 9 4 4 9 1 9 13 10
0.00 0.12 0.10 0.14 0.04 0.21 0.15 0.13 0.16 0.18 0.07 0.06 0.01 0.19 0.09 
0.39 0.26 0.34 0.34 0.35 0.21 0.29 0.27 0.37 0.40 0.28 0.38 0.20 0.26 0.22 
0.84 0.61 0.54 0.94 0.63 0.83 0.87 0.71 0.92 0.59 0.66 0.86 0.56 0.83 0.52 
