# Supplementary material for: A novel multi-objective dynamic flexible job shop scheduling algorithm using reinforced learning based black widow spider algorithm
Source: PLoS One. 2026 Apr 20;21(4):e0347108. doi: 10.1371/journal.pone.0347108 (PMC13095024; doi:10.1371/journal.pone.0347108)
Supplement: S1 File — (ZIP) [file pone.0347108.s006.zip › GitHub Upload/Small02.fjs]

3	2	2
 1 2  2 2 6 1 13 2 1 7 2 7
 2 2  2 1 8 2 8 2 1 20 2 18
 3 2  2 2 13 1 12 2 2 16 1 20
0.97 0.89 
1.79 1.10 
8.85 9.40 
