# Supplementary material for: A novel multi-objective dynamic flexible job shop scheduling algorithm using reinforced learning based black widow spider algorithm
Source: PLoS One. 2026 Apr 20;21(4):e0347108. doi: 10.1371/journal.pone.0347108 (PMC13095024; doi:10.1371/journal.pone.0347108)
Supplement: S1 File — (ZIP) [file pone.0347108.s006.zip › GitHub Upload/Small03.fjs]

2	2	2
 1 4  2 2 6 1 13 2 1 7 2 7 2 1 8 2 8 2 1 20 2 18
 2 4  2 2 13 1 12 2 2 16 1 20 2 2 19 1 18 2 2 10 1 10
0.91 0.93 
0.87 1.69 
8.47 8.60 
