# Supplementary material for: A novel multi-objective dynamic flexible job shop scheduling algorithm using reinforced learning based black widow spider algorithm
Source: PLoS One. 2026 Apr 20;21(4):e0347108. doi: 10.1371/journal.pone.0347108 (PMC13095024; doi:10.1371/journal.pone.0347108)
Supplement: S1 File — (ZIP) [file pone.0347108.s006.zip › GitHub Upload/Small07.fjs]

4	2	2
 1 3  2 2 9 1 11 2 2 6 1 17 2 1 9 2 6
 2 3  2 1 10 2 20 2 2 7 1 17 2 2 6 1 11
 3 3  2 1 9 2 8 2 1 8 2 17 2 1 16 2 15
 3 3  2 2 17 1 6 2 1 15 2 11 2 2 20 1 18
0.11 0.59 
0.29 0.97 
7.00 8.37 
