# Supplementary material for: A novel multi-objective dynamic flexible job shop scheduling algorithm using reinforced learning based black widow spider algorithm
Source: PLoS One. 2026 Apr 20;21(4):e0347108. doi: 10.1371/journal.pone.0347108 (PMC13095024; doi:10.1371/journal.pone.0347108)
Supplement: S1 File — (ZIP) [file pone.0347108.s006.zip › GitHub Upload/Small09.fjs]

5	3	2
 1 3  2 2 9 3 6 2 3 20 1 9 2 1 8 2 10
 2 3  2 3 20 1 13 2 1 17 3 6 2 2 7 1 12
 3 3  2 1 18 3 9 2 2 19 3 5 2 3 11 2 17
 2 3  2 3 17 2 6 2 1 15 2 8 2 2 11 3 18
 3 3  2 1 18 2 7 2 2 17 3 15 2 1 11 2 8
0.81 0.58 0.61 
1.26 0.98 0.12 
4.01 9.64 6.44 
