# Supplementary material for: A novel multi-objective dynamic flexible job shop scheduling algorithm using reinforced learning based black widow spider algorithm
Source: PLoS One. 2026 Apr 20;21(4):e0347108. doi: 10.1371/journal.pone.0347108 (PMC13095024; doi:10.1371/journal.pone.0347108)
Supplement: S2 File — (ZIP) [file pone.0347108.s007.zip › SourceCode.txt]

This code is the intellectual property of Kashif Akram kashifakramnust@yahoo.com. No part of code can be used without explicit permission from the Author.
  
public class MOBWO_RL
    {
        public Dictionary<int, Chromosome> Population;
        public Dictionary<int, Chromosome> starPopulation;
        int Psize;
        int MaxGenerations;
        float Pr;
        float Mr;
        float Lr;
        DFJSP Problem;
        Random rand;
        public int[,] CompletedOperationsInformation;
        public int[] MachineAvailibilityInformation;
        Schedule RefSchedule;
        int RefTime;
        CrowdingDistanceOption CrodDistOption;

        int StateCount = 16;
        int ActionCount = 8;
        public double[,] Q_ProcreationTable;
        public double[,] Q_MutationTable;
        double Alpha;
        double Gamma;
        double Epsilon;

        public double Sparseness
        {
            get
            {
                double sum = 0;
                for (int i = 0; i < StateCount; i++)
                {
                    for (int j = 0; j < ActionCount; j++)
                    {
                        if (Q_ProcreationTable[i, j] < 0.00001) sum++;
                        if (Q_MutationTable[i, j] < 0.00001) sum++;
                    }
                }
                return sum / (2.0 * StateCount * ActionCount);
            }
        }

        public MOBWO_RL(DFJSP inDfjsp, Schedule inRefSchedule, int inRefTime, int inPsize, int inMaxGen, float inProcreationRate, float inMutationRate, float inLocalSearchRate, CrowdingDistanceOption inCrowd, double inAlpha, double inGamma, double inEpsilon)
        {
            Population = new Dictionary<int, Chromosome>();
            starPopulation = new Dictionary<int, Chromosome>();
            Psize = inPsize;
            MaxGenerations = inMaxGen;
            Pr = inProcreationRate;// 0.6f;            
            Mr = inMutationRate;// 0.4f;
            Lr = inLocalSearchRate;
            Problem = inDfjsp;
            rand = new Random();
            RefSchedule = inRefSchedule;
            RefTime = inRefTime;
            CrodDistOption = inCrowd;
            CompletedOperationsInformation = Chromosome.GetCompletedOperationInformation(RefSchedule, RefTime, Problem.nJobs);
            MachineAvailibilityInformation = Chromosome.GetMachineAvailabilityInformation(RefSchedule, RefTime, Problem.mMachines);
            Alpha = inAlpha;
            Gamma = inGamma;
            Epsilon = inEpsilon;
            Q_ProcreationTable = new double[StateCount, ActionCount];
            Q_MutationTable = new double[StateCount, ActionCount];
        }
        public MOBWO_RL(DFJSP inDfjsp, Schedule inRefSchedule, int inRefTime, int inPsize, int inMaxGen, float inProcreationRate, float inMutationRate, float inLocalSearchRate, CrowdingDistanceOption inCrowd) : this(inDfjsp, inRefSchedule, inRefTime, inPsize, inMaxGen, inProcreationRate, inMutationRate, inLocalSearchRate, inCrowd, 0, 0, 0) { }


        public Dictionary<int, Chromosome> ExecuteMOBWOReinforcement(AlgoSelector aSelector)
        {
            CompletedOperationsInformation = Chromosome.GetCompletedOperationInformation(RefSchedule, RefTime, Problem.nJobs);
            MachineAvailibilityInformation = Chromosome.GetMachineAvailabilityInformation(RefSchedule, RefTime, Problem.mMachines);
            //Population = UtilityFunctions.Initialize(Problem, Psize, rand,CompletedOperationsInformation, 0.2f, 0.2f, 0.2f, 0.2f);
            Population = UtilityFunctions.Initialize(Problem, Psize, rand, CompletedOperationsInformation, RefSchedule);
            UtilityFunctions.EvaluatePopulation(Population, Problem, RefSchedule, RefTime, CompletedOperationsInformation, MachineAvailibilityInformation);

            Tuple<double, double, double, double, double, double> NrmlRanges = UtilityFunctions.GetNormalizationRanges(Population, Problem);
            double minMK = NrmlRanges.Item1;
            double maxMK = NrmlRanges.Item2;
            double minEnergy = NrmlRanges.Item3;
            double maxEnergy = NrmlRanges.Item4;
            double minPenalty = 0;
            double maxPenalty = NrmlRanges.Item5;
            double minInstability = 0;
            double maxInstability = NrmlRanges.Item6 < .0001 ? 1.0 : NrmlRanges.Item6;

            //UtilityFunctions.PrintPopulationObjectives(Population);
            Dictionary<int, List<int>> PFs = UtilityFunctions.ExtractParatoFronts(Population);
            Dictionary<int, int> Rank = new Dictionary<int, int>();
            Dictionary<int, float> CrowdingDistance = new Dictionary<int, float>();
            if (CrodDistOption == CrowdingDistanceOption.Conventional)
                CrowdingDistance = UtilityFunctions.GetCrowdingDistanceConvensional(PFs, Population, Rank);
            else if (CrodDistOption == CrowdingDistanceOption.Proposed)
                CrowdingDistance = UtilityFunctions.GetCrowdingDistanceProposedNew(PFs, Population, Rank, PFs.Count);
            else if (CrodDistOption == CrowdingDistanceOption.Caldeira)
                CrowdingDistance = UtilityFunctions.GetCrowdingDistanceCaldeira(PFs, Population, Rank, PFs.Count);
            else if (CrodDistOption == CrowdingDistanceOption.HybridSimilarity)
                CrowdingDistance = UtilityFunctions.GetCrowdingDistanceHybridSimilarity(PFs, Population, Rank, PFs.Count);

            double HV = UtilityFunctions.CalculateHyperVolume(Population, PFs[0], minMK, maxMK, minEnergy, maxEnergy, minPenalty, maxPenalty, minInstability, maxInstability);
            //Console.WriteLine("HV={0}", HV);
            double prvHV = HV;

            double prvMK = 0, prvEnergy = 0, prvPenalty = 0, prvInstability = 0;
            double deltaMK = 0, deltaEnergy = 0, deltaPenalty = 0, deltaInstability = 0;
            /*
            foreach (var pf in PFs.Keys)
            {
                Console.WriteLine("PF {0}", pf);
                foreach (var index in PFs[pf])
                {
                    Console.WriteLine("{0}\t{1}\t{2}\t{3}", Population[index].ID, Population[index].MakeSpan, Population[index].EnergyUsage, CrowdingDistance[index]);
                }
            }
            */
            starPopulation.Clear();
            foreach (var index in PFs[0])
            {
                Chromosome tmpChrom = new Chromosome(Population[index]);
                if (!UtilityFunctions.SolutionExists(starPopulation, tmpChrom))
                    starPopulation.Add(tmpChrom.ID, tmpChrom);
            }

            Dictionary<int, List<int>> localPF = new Dictionary<int, List<int>>();
            Dictionary<int, List<int>> localSearchPF = new Dictionary<int, List<int>>();

            int starPopChangeCount = 0;
            int[] sCount = new int[16];
            Tuple<double, double, double, double> averages = UtilityFunctions.GetPopulationAverages(Population);
            deltaMK = averages.Item1 - prvMK;
            deltaEnergy = averages.Item2 - prvEnergy;
            deltaPenalty = averages.Item3 - prvPenalty;
            deltaInstability = averages.Item4 - prvInstability;
            prvMK = averages.Item1;
            prvEnergy = averages.Item2;
            prvPenalty = averages.Item3;
            prvInstability = averages.Item4;

            int State = UtilityFunctions.GetState(deltaMK, deltaEnergy, deltaPenalty, deltaInstability);
            int nextState = State;

            float[] ProcreationActions = new float[] { 0.40f, 0.45f, 0.50f, 0.55f, 0.60f, 0.65f, 0.70f, 0.75f };
            float[] MutationActions = new float[] { 0.05f, 0.10f, 0.15f, 0.20f, 0.25f, 0.30f, 0.35f, 0.40f };

            //float[] MutationActions = new float[] { 0.01f, 0.0225f, 0.035f, 0.0475f, 0.06f, 0.0725f, 0.085f, 0.0975f };
            int prActionIndex = 0;
            int mrActionIndex = 0;
            int nextPrActionIndex;
            int nextMrActionIndex;
            double Reward;

            List<float> prList = new List<float>(), mrList = new List<float>();

            for (int gen = 0; gen < MaxGenerations; gen++)
            {
                //Console.WriteLine("State={0}", State);
                sCount[State]++;
                prActionIndex = UtilityFunctions.GetAction(Q_ProcreationTable, ActionCount, State, Epsilon, rand);
                mrActionIndex = UtilityFunctions.GetAction(Q_MutationTable, ActionCount, State, Epsilon, rand);

                Pr = ProcreationActions[prActionIndex] + (float)rand.NextDouble() * 0.05f;
                Mr = MutationActions[mrActionIndex] + (float)rand.NextDouble() * 0.05f;

                prList.Add(Pr);
                mrList.Add(Mr);

                int NoOFProcreations = (int)(Pr * Psize) / 2;
                int NoOfMutations = (int)(Mr * Psize);

                //Console.WriteLine("Generation\t\t{0}", gen);
                List<Chromosome> children = new List<Chromosome>();
                //--------------------Procreate----------------------------
                List<int> IDsOfPopulation = Population.Keys.ToList<int>();
                for (int p = 0; p < NoOFProcreations; p++)
                {
                    int Spider1a = Population[IDsOfPopulation[rand.Next(Population.Count)]].ID;
                    int Spider1b = Population[IDsOfPopulation[rand.Next(Population.Count)]].ID;//Population[rand.Next(Population.Count)].ID;
                    int Spider1 = -1;
                    if (Rank[Spider1a] < Rank[Spider1b])
                        Spider1 = Spider1a;
                    else if (Rank[Spider1b] < Rank[Spider1a])
                        Spider1 = Spider1b;
                    else
                        if (CrowdingDistance[Spider1a] > CrowdingDistance[Spider1b])
                            Spider1 = Spider1a;
                        else
                            Spider1 = Spider1b;

                    int Spider2a = Population[IDsOfPopulation[rand.Next(Population.Count)]].ID;
                    int Spider2b = Population[IDsOfPopulation[rand.Next(Population.Count)]].ID;
                    int Spider2 = -1;
                    if (Rank[Spider2a] < Rank[Spider2b])
                        Spider2 = Spider2a;
                    else if (Rank[Spider2b] < Rank[Spider2a])
                        Spider2 = Spider2b;
                    else
                        if (CrowdingDistance[Spider2a] > CrowdingDistance[Spider2b])
                            Spider2 = Spider2a;
                        else
                            Spider2 = Spider2b;

                    int Mother = -1;
                    int Father = -1;

                    if (Rank[Spider1] < Rank[Spider2])
                    {
                        Mother = Spider1;
                        Father = Spider2;
                    }
                    else if (Rank[Spider2] < Rank[Spider1])
                    {
                        Mother = Spider2;
                        Father = Spider1;
                    }
                    else
                    {
                        if (CrowdingDistance[Spider1] > CrowdingDistance[Spider2])
                        {
                            Mother = Spider1;
                            Father = Spider2;
                        }
                        else
                        {
                            Mother = Spider2;
                            Father = Spider1;
                        }
                    }

                    children.AddRange(Procreate(Father, Mother));
                    Population.Remove(Father);
                    PFs[Rank[Father]].Remove(Father);
                    Rank.Remove(Father);
                    CrowdingDistance.Remove(Father);
                    IDsOfPopulation.Remove(Father);
                }
                foreach (var child in children)
                {
                    Population.Add(child.ID, child);
                }
                //Console.WriteLine("Procreation Complete.");
                //----------------End of Procreation-----------------------

                //Console.WriteLine("Evaluating Population");
                UtilityFunctions.EvaluatePopulation(Population, Problem, RefSchedule, RefTime, CompletedOperationsInformation, MachineAvailibilityInformation);
                //Console.WriteLine("Evaluation Complete");
                //----------------Mutation--------------------------------

                IDsOfPopulation = Population.Keys.ToList<int>();
                for (int m = 0; m < NoOfMutations; m++)
                {
                    int spider = Population[IDsOfPopulation[rand.Next(IDsOfPopulation.Count)]].ID;
                    IDsOfPopulation.Remove(spider);

                    Population[spider] = Mutate(Population[spider]);
                }
                //Console.WriteLine("Mutation Complete.");
                //----------------End of Mutaion--------------------------

                //Console.WriteLine("Evaluating Population");
                UtilityFunctions.EvaluatePopulation(Population, Problem, RefSchedule, RefTime, CompletedOperationsInformation, MachineAvailibilityInformation);
                //Console.WriteLine("Evaluation Complete");

                /*
                Dictionary<int, Chromosome> localSearchedPopulation = DoLocalSearch(GetIDsForLocalSearch(PFs[0], CrowdingDistance, 10));
                UtilityFunctions.EvaluatePopulation(localSearchedPopulation, Problem, RefSchedule, RefTime, CompletedOperationsInformation, MachineAvailibilityInformation);
                localSearchPF = UtilityFunctions.ExtractParatoFronts(localSearchedPopulation);
                Dictionary<int, float> localSearchCrowdingDistance = UtilityFunctions.GetCrowdingDistanceProposed(localSearchPF, localSearchedPopulation, new Dictionary<int, int>(), 1);
                foreach (var localSearchID in UtilityFunctions.GetListOfBestChromsomes(localSearchPF[0], localSearchedPopulation, localSearchCrowdingDistance))
                {
                    Population.Add(localSearchedPopulation[localSearchID].ID, localSearchedPopulation[localSearchID]);
                }
                */

                if (PFs[0].Count > 0)
                {
                    Dictionary<int, Chromosome> localSearchedPopulation = DoLocalSearch(GetIDsForLocalSearch(PFs[0], CrowdingDistance, (int)Math.Ceiling(Lr * PFs[0].Count)));
                    UtilityFunctions.EvaluatePopulation(localSearchedPopulation, Problem, RefSchedule, RefTime, CompletedOperationsInformation, MachineAvailibilityInformation);
                    if (localSearchedPopulation.Count > 0)
                    {
                        localSearchPF = UtilityFunctions.ExtractParatoFronts(localSearchedPopulation);
                        foreach (var localSearchID in localSearchPF[0])
                        {
                            Population.Add(localSearchedPopulation[localSearchID].ID, localSearchedPopulation[localSearchID]);
                        }
                    }
                }

                //Console.WriteLine("Evaluating Population");
                UtilityFunctions.EvaluatePopulation(Population, Problem, RefSchedule, RefTime, CompletedOperationsInformation, MachineAvailibilityInformation);
                //Console.WriteLine("Evaluation Complete");

                PFs = UtilityFunctions.ExtractParatoFronts(Population);
                HV = UtilityFunctions.CalculateHyperVolume(Population, PFs[0], minMK, maxMK, minEnergy, maxEnergy, minPenalty, maxPenalty, minInstability, maxInstability);
                //Console.WriteLine("HV={0}\tHVR={1}\tReward={2}", HV, HV / prvHV, HV / prvHV > 1 ? HV / prvHV * 10 : 0);


                //Console.WriteLine("Paroto front size {0}", PFs[0].Count);
                //CrowdingDistance = UtilityFunctions.GetCrowdingDistanceConvensional(PFs, Population, Rank);

                if (CrodDistOption == CrowdingDistanceOption.Conventional)
                    CrowdingDistance = UtilityFunctions.GetCrowdingDistanceConvensional(PFs, Population, Rank);
                else if (CrodDistOption == CrowdingDistanceOption.Proposed)
                    CrowdingDistance = UtilityFunctions.GetCrowdingDistanceProposedNew(PFs, Population, Rank, PFs.Count);
                else if (CrodDistOption == CrowdingDistanceOption.Caldeira)
                    CrowdingDistance = UtilityFunctions.GetCrowdingDistanceCaldeira(PFs, Population, Rank, PFs.Count);
                else if (CrodDistOption == CrowdingDistanceOption.HybridSimilarity)
                    CrowdingDistance = UtilityFunctions.GetCrowdingDistanceHybridSimilarity(PFs, Population, Rank, PFs.Count);

                bool starPopchange = false;
                foreach (var id in PFs[0])
                {
                    Chromosome tmpChrom = new Chromosome(Population[id]);
                    if (!UtilityFunctions.SolutionExists(starPopulation, tmpChrom))
                    {
                        starPopulation.Add(tmpChrom.ID, tmpChrom);
                        starPopChangeCount = 0;
                        starPopchange = true;
                    }
                }

                Canibalism(PFs, CrowdingDistance, Rank);

                localPF = UtilityFunctions.ExtractParatoFronts(starPopulation);
                foreach (var front in localPF.Keys)
                {
                    if (front != 0)
                    {
                        foreach (var id in localPF[front])
                        {
                            starPopulation.Remove(id);
                        }
                    }
                }

                averages = UtilityFunctions.GetPopulationAverages(Population);
                deltaMK = averages.Item1 - prvMK;
                deltaEnergy = averages.Item2 - prvEnergy;
                deltaPenalty = averages.Item3 - prvPenalty;
                deltaInstability = averages.Item4 - prvInstability;
                prvMK = averages.Item1;
                prvEnergy = averages.Item2;
                prvPenalty = averages.Item3;
                prvInstability = averages.Item4;
                nextState = UtilityFunctions.GetState(deltaMK, deltaEnergy, deltaPenalty, deltaInstability);
                Reward = UtilityFunctions.GetReward(HV, prvHV);
                //Console.WriteLine("Reward={0}", Reward);
                bool activateQleanring = false;
                switch (aSelector)
                {
                    case AlgoSelector.Sparsness:
                        if (Sparseness < 0.5) activateQleanring = true;
                        break;
                    case AlgoSelector.SLGA:
                        if (gen >= (StateCount * ActionCount) / 2) activateQleanring = true;
                        break;
                    case AlgoSelector.Constant:
                        if (gen >= MaxGenerations / 2) activateQleanring = true;
                        break;
                    default:
                        break;
                }

                if (activateQleanring == false)//SARSA
                {
                    nextPrActionIndex = UtilityFunctions.GetAction(Q_ProcreationTable, ActionCount, nextState, Epsilon, rand);
                    nextMrActionIndex = UtilityFunctions.GetAction(Q_MutationTable, ActionCount, nextState, Epsilon, rand);
                }
                else//Q-learning
                {
                    nextPrActionIndex = UtilityFunctions.GetAction(Q_ProcreationTable, ActionCount, nextState, 1.1, rand);
                    nextMrActionIndex = UtilityFunctions.GetAction(Q_MutationTable, ActionCount, nextState, 1.1, rand);
                }


                Q_ProcreationTable[State, prActionIndex] = (1.0 - Alpha) * Q_ProcreationTable[State, prActionIndex] + Alpha * (Reward + Gamma * Q_ProcreationTable[nextState, nextPrActionIndex]);
                Q_MutationTable[State, mrActionIndex] = (1.0 - Alpha) * Q_MutationTable[State, mrActionIndex] + Alpha * (Reward + Gamma * Q_MutationTable[nextState, nextMrActionIndex]);
                State = nextState;
                prvHV = HV;

                //Tuple<double, double, double> values = UtilityFunctions.GetObjectiveAverages(starPopulation);
                //Console.WriteLine("{0}\t{1}\t{2}\t{3}\t{4}\t{5}", "BWSA", gen + 1, values.Item1.ToString("N2"), values.Item2.ToString("N2"), values.Item3.ToString("N2"), starPopulation.Count);

                if (starPopchange == false)
                    starPopChangeCount++;
                //Console.WriteLine("StarPopulationchangeCount={0}", starPopChangeCount);
                if (starPopChangeCount == MaxGenerations)
                    return starPopulation;
            }
            List<int> starKeys = starPopulation.Keys.ToList<int>();
            double starHV = UtilityFunctions.CalculateHyperVolume(starPopulation, starKeys, minMK, maxMK, minEnergy, maxEnergy, minPenalty, maxPenalty, minInstability, maxInstability);
            //Console.WriteLine("starHV={0}", starHV);
            for (int u = 0; u < mrList.Count; u++)
            {
                //Console.WriteLine("{0}\t{1}", prList[u], mrList[u]);
            }

            return starPopulation;
        }
        private List<int> GetIDsForLocalSearch(List<int> pfTop, Dictionary<int, float> cDist, int maxCount)
        {
            if (pfTop.Count <= maxCount)
                return pfTop;
            List<int> selectedIDs = new List<int>();
            List<CDist_ID_Pair> pairs = new List<CDist_ID_Pair>();
            foreach (var id in pfTop)
            {
                pairs.Add(new CDist_ID_Pair(cDist[id], id));
            }
            pairs.Sort();
            for (int k = 0; k < maxCount; k++)
            {
                selectedIDs.Add(pairs[k].ID);
            }
            return selectedIDs;
        }


        private Dictionary<int, Chromosome> DoLocalSearch(List<int> pfTop)
        {
            Dictionary<int, Chromosome> retList = new Dictionary<int, Chromosome>();
            foreach (var id in pfTop)
            {
                if (!Population[id].schedule.CPathsAval) Population[id].schedule.FindAllCriticalPaths();
                if (!Population[id].schedule.CBlocksAval) Population[id].schedule.FindAllCriticalBlocksUnique();
                List<Chromosome> nowiki = DoNowiskiLocalSearch(id);
                foreach (var chrom in nowiki)
                {
                    retList.Add(chrom.ID, chrom);
                }
                List<Chromosome> mostWork = MostWorkRule(id);
                foreach (var chrom in mostWork)
                {
                    retList.Add(chrom.ID, chrom);
                }
                List<Chromosome> lastMCRule = LastMachineRule(id);
                foreach (var chrom in lastMCRule)
                {
                    retList.Add(chrom.ID, chrom);
                }
                List<Chromosome> timeSlotRule = TimeSlotRule(id);
                foreach (var chrom in timeSlotRule)
                {
                    retList.Add(chrom.ID, chrom);
                }
                List<Chromosome> maxEnergyRule = MaxEnergyRule(id);
                foreach (var chrom in maxEnergyRule)
                {
                    retList.Add(chrom.ID, chrom);
                }
                if (RefSchedule.Activities.Count > 0)
                {
                    List<Chromosome> refMachineRule = ReferaceMachineRule(id);
                    foreach (var chrom in refMachineRule)
                    {
                        retList.Add(chrom.ID, chrom);
                    }
                    List<Chromosome> refAdjustStartingRule = ReferaceAdjustStartingTimeRule(id);
                    foreach (var chrom in refAdjustStartingRule)
                    {
                        retList.Add(chrom.ID, chrom);
                    }
                }
            }
            return retList;
        }

        private List<Chromosome> ReferaceAdjustStartingTimeRule(int id)
        {
            List<Chromosome> retList = new List<Chromosome>();
            Dictionary<int, List<OperationInfoStruc>> GantRef = UtilityFunctions.GenerateGanttChart(RefSchedule, true);
            Dictionary<int, List<OperationInfoStruc>> GantTarget = UtilityFunctions.GenerateGanttChart(Population[id].schedule, false);
            List<int> candidateIDs = new List<int>();
            int job = 0, oprNo = 0;
            for (int i = 0; i < Population[id].schedule.Activities.Count; i++)
            {

                if (Population[id].schedule.Activities[i].Status == 1 && Population[id].schedule.Activities[i].Start < (Population[id].MakeSpan - RefTime) * 1.5)
                {
                    job = Population[id].schedule.Activities[i].Job;
                    oprNo = Population[id].schedule.Activities[i].OprNo;
                    if (Population[id].schedule.AssignedMachine[job, oprNo] == RefSchedule.AssignedMachine[job, oprNo])
                        candidateIDs.Add(i);
                }
            }
            if (candidateIDs.Count > 0)
            {
                int selectedID = candidateIDs[rand.Next(candidateIDs.Count)];
                job = Population[id].schedule.Activities[selectedID].Job;
                oprNo = Population[id].schedule.Activities[selectedID].OprNo;
                int machine = Population[id].schedule.Activities[selectedID].Machine;

                bool right = false;


                foreach (var item in GantRef[machine])
                {
                    if (item.Job == job && item.OprNo == oprNo)
                    {
                        if (item.Start < Population[id].schedule.Activities[selectedID].Start) right = false;
                        else if (item.Start > Population[id].schedule.Activities[selectedID].Start) right = true;
                        else return retList;
                        break;
                    }
                }

                int s1 = 0, s2 = 0;
                int index = 0;
                if (right == true)
                {
                    index = 0;
                    foreach (var item in GantTarget[machine])
                    {
                        if (item.Job == job && item.OprNo == oprNo)
                        {
                            s1 = index;
                            s2 = s1 + 1;
                            break;
                        }
                        index++;
                    }
                }
                else
                {
                    index = 0;
                    foreach (var item in GantTarget[machine])
                    {
                        if (item.Job == job && item.OprNo == oprNo)
                        {
                            s1 = index;
                            s2 = s1 - 1;
                            break;
                        }
                        index++;
                    }
                }

                if (right == true && s2 >= GantTarget[machine].Count) return retList;
                if (right == false && s2 < 0) return retList;

                Chromosome x1 = Swap(id, GantTarget[machine][s1].ID, GantTarget[machine][s2].ID);
                x1.Evaluate(Problem, RefSchedule, RefTime, CompletedOperationsInformation, MachineAvailibilityInformation);
                retList.Add(x1);
            }
            return retList;
        }

        private List<Chromosome> ReferaceMachineRule(int id)
        {
            List<int> candidateIDs = new List<int>();
            for (int i = 0; i < Population[id].schedule.Activities.Count; i++)
            {

                if (Population[id].schedule.Activities[i].Status == 1 && Population[id].schedule.Activities[i].Start < (Population[id].MakeSpan - RefTime) * 1.5)
                {
                    int job = Population[id].schedule.Activities[i].Job;
                    int oprNo = Population[id].schedule.Activities[i].OprNo;
                    if (Population[id].schedule.AssignedMachine[job, oprNo] != RefSchedule.AssignedMachine[job, oprNo])
                        candidateIDs.Add(i);
                }
            }

            Chromosome temp = new Chromosome(Problem, CompletedOperationsInformation);
            Population[id].OperationPart.CopyTo(temp.OperationPart, 0);
            Population[id].MachinePart.CopyTo(temp.MachinePart, 0);

            if (candidateIDs.Count > 0)
            {
                int selectedID = candidateIDs[rand.Next(candidateIDs.Count)];
                int[] OprList = new int[Problem.nJobs];
                for (int j = 0; j < temp.OperationPart.Length; j++)
                {
                    int job = Population[id].OperationPart[j];
                    int OprNo = OprList[job] + CompletedOperationsInformation[job, 0];
                    OprList[job]++;
                    if (job == Population[id].schedule.Activities[selectedID].Job && OprNo == Population[id].schedule.Activities[selectedID].OprNo)
                    {
                        temp.MachinePart[j] = Problem.Jobs[job].Operations[OprNo].CapableMachines.IndexOf(RefSchedule.AssignedMachine[job, OprNo]);
                        break;
                    }
                }
            }
            temp.Evaluate(Problem, RefSchedule, RefTime, CompletedOperationsInformation, MachineAvailibilityInformation);
            return new List<Chromosome>() { temp };
        }

        private List<Chromosome> MaxEnergyRule(int id)
        {
            float maxEnergy = 0;
            int actID = 0;
            for (int i = 0; i < Population[id].schedule.Activities.Count; i++)
            {
                if (Population[id].schedule.Activities[i].Status != 0)
                {
                    if (Population[id].schedule.Activities[i].Energy > maxEnergy)
                    {
                        maxEnergy = Population[id].schedule.Activities[i].Energy;
                        actID = i;
                    }
                }
            }

            Chromosome temp = new Chromosome(Problem, CompletedOperationsInformation);
            Population[id].OperationPart.CopyTo(temp.OperationPart, 0);
            Population[id].MachinePart.CopyTo(temp.MachinePart, 0);

            int[] OprList = new int[Problem.nJobs];
            for (int j = 0; j < temp.OperationPart.Length; j++)
            {
                int job = Population[id].OperationPart[j];
                int OprNo = OprList[job] + CompletedOperationsInformation[job, 0];
                OprList[job]++;
                if (job == Population[id].schedule.Activities[actID].Job && OprNo == Population[id].schedule.Activities[actID].OprNo)
                {
                    foreach (var mtPair in Problem.Jobs[job].Operations[OprNo].MachineTimePairs)
                    {
                        if (Problem.ProcessEngergy[mtPair.Machine] * mtPair.Time - 0.0001 <= maxEnergy)
                        {
                            temp.MachinePart[j] = Problem.Jobs[job].Operations[OprNo].CapableMachines.IndexOf(mtPair.Machine);
                            maxEnergy = Problem.ProcessEngergy[mtPair.Machine] * mtPair.Time;
                        }
                    }
                    break;
                }
            }
            temp.Evaluate(Problem, RefSchedule, RefTime, CompletedOperationsInformation, MachineAvailibilityInformation);
            return new List<Chromosome>() { temp };
        }

        private List<Chromosome> TimeSlotRule(int id)
        {
            List<Chromosome> retList = new List<Chromosome>();
            if (!Population[id].schedule.CPathsAval) Population[id].schedule.FindAllCriticalPaths();

            int[][] EndTimes = new int[Problem.nJobs][];

            for (int i = 0; i < Problem.nJobs; i++)
            {
                EndTimes[i] = new int[Problem.Jobs[i].OperationCount];
            }

            for (int i = 0; i < Population[id].schedule.Activities.Count; i++)
            {
                EndTimes[Population[id].schedule.Activities[i].Job][Population[id].schedule.Activities[i].OprNo] = Population[id].schedule.Activities[i].End;
            }

            for (int kk = 0; kk < 3; kk++)
            {

                int pIndex = rand.Next(Population[id].schedule.CPaths.Count);
                int r = Population[id].schedule.CPaths[pIndex][rand.Next(Population[id].schedule.CPaths[pIndex].Count)];
                if (Population[id].schedule.Activities[r].Start > Population[id].schedule.MakeSpan / 2) r = Population[id].schedule.CPaths[pIndex][rand.Next(Population[id].schedule.CPaths[pIndex].Count)];

                int lastOprReleaseTime;
                if (Population[id].schedule.Activities[r].OprNo == 0) lastOprReleaseTime = RefTime;
                else lastOprReleaseTime = EndTimes[Population[id].schedule.Activities[r].Job][Population[id].schedule.Activities[r].OprNo - 1];

                int mtPairIndex = 0;
                foreach (var mtPair in Problem.Jobs[Population[id].schedule.Activities[r].Job].Operations[Population[id].schedule.Activities[r].OprNo].MachineTimePairs)
                {
                    Chromosome temp = new Chromosome(Problem, CompletedOperationsInformation);
                    Population[id].OperationPart.CopyTo(temp.OperationPart, 0);
                    Population[id].MachinePart.CopyTo(temp.MachinePart, 0);

                    if (mtPair.Machine != Population[id].schedule.Activities[r].Machine)
                    {
                        foreach (var slot in Population[id].schedule.TimeSlots[mtPair.Machine])
                        {
                            if (Math.Max(slot.Start, lastOprReleaseTime) + mtPair.Time <= Math.Min(slot.End, Population[id].schedule.MakeSpan))
                            {
                                int[] OprList = new int[Problem.nJobs];
                                for (int j = 0; j < temp.OperationPart.Length; j++)
                                {
                                    int job = Population[id].OperationPart[j];
                                    int OprNo = OprList[job] + CompletedOperationsInformation[job, 0];
                                    OprList[job]++;
                                    if (job == Population[id].schedule.Activities[r].Job && OprNo == Population[id].schedule.Activities[r].OprNo)
                                    {
                                        temp.MachinePart[j] = mtPairIndex;
                                        break;
                                    }
                                }
                                break;
                            }
                        }
                        temp.Evaluate(Problem, RefSchedule, RefTime, CompletedOperationsInformation, MachineAvailibilityInformation);
                        //temp.schedule.SaveSchedule("temp.sch", true);                        
                        retList.Add(temp);
                    }
                    mtPairIndex++;
                }

            }
            return retList;
        }

        private List<Chromosome> LastMachineRule(int id)
        {
            Dictionary<int, int> workLoad = new Dictionary<int, int>();
            List<Chromosome> retList = new List<Chromosome>();
            List<int> CriticalActivitiesIds = new List<int>();
            List<int> candidateActivitiesIds = new List<int>();
            List<int> Molds = new List<int>();

            foreach (var path in Population[id].schedule.CPaths)
            {
                foreach (var actId in path)
                {
                    if (!CriticalActivitiesIds.Contains(actId) && Population[id].schedule.Activities[actId].Status != 0) { CriticalActivitiesIds.Add(actId); }
                }
            }
            for (int k = 0; k < Problem.mMachines; k++)
            {
                workLoad.Add(k, 0);
            }
            foreach (var act in Population[id].schedule.Activities)
            {
                if (act.Status != 0)
                {
                    if (workLoad.ContainsKey(act.Machine)) workLoad[act.Machine] += act.End - act.Start;
                    else workLoad.Add(act.Machine, act.End - act.Start);

                    if (act.End == Population[id].schedule.MakeSpan)
                        Molds.Add(act.Machine);
                }
            }

            foreach (var actID in CriticalActivitiesIds)
            {
                if (Molds.Contains(Population[id].schedule.Activities[actID].Machine))
                {
                    candidateActivitiesIds.Add(actID);
                }
            }

            if (candidateActivitiesIds.Count == 0)
            {
                for (int k = 0; k < Population[id].schedule.Activities.Count; k++)
                {
                    if (Population[id].schedule.Activities[k].Status != 0)
                        candidateActivitiesIds.Add(Population[id].schedule.Activities[k].ID);
                }
            }

            int counter = 0;
            while (counter < 3 && candidateActivitiesIds.Count > 0)
            {
                int selectedID = candidateActivitiesIds[rand.Next(candidateActivitiesIds.Count)];
                Chromosome temp = new Chromosome(Problem, CompletedOperationsInformation);
                Population[id].OperationPart.CopyTo(temp.OperationPart, 0);
                Population[id].MachinePart.CopyTo(temp.MachinePart, 0);

                int[] OprList = new int[Problem.nJobs];
                for (int j = 0; j < temp.OperationPart.Length; j++)
                {
                    int job = Population[id].OperationPart[j];
                    int OprNo = OprList[job] + CompletedOperationsInformation[job, 0];
                    OprList[job]++;
                    if (job == Population[id].schedule.Activities[selectedID].Job && OprNo == Population[id].schedule.Activities[selectedID].OprNo)
                    {
                        int maxWL = int.MaxValue;
                        foreach (var capMachine in Problem.Jobs[job].Operations[OprNo].CapableMachines)
                        {
                            if (!Molds.Contains(capMachine) && workLoad[capMachine] < maxWL)
                            {
                                temp.MachinePart[j] = Problem.Jobs[job].Operations[OprNo].CapableMachines.IndexOf(capMachine);
                                maxWL = workLoad[capMachine];
                            }
                        }
                        break;
                    }
                }
                candidateActivitiesIds.Remove(selectedID);
                counter++;
                temp.Evaluate(Problem, RefSchedule, RefTime, CompletedOperationsInformation, MachineAvailibilityInformation);
                retList.Add(temp);
            }
            return retList;

        }

        private List<Chromosome> MostWorkRule(int id)
        {
            Dictionary<int, int> workLoad = new Dictionary<int, int>();
            List<Chromosome> retList = new List<Chromosome>();
            int maxWL = -1;
            int maxWLMachine = -1;

            List<int> CriticalActivitiesIds = new List<int>();
            List<int> candidateActivitiesIds = new List<int>();
            foreach (var path in Population[id].schedule.CPaths)
            {
                foreach (var actId in path)
                {
                    if (!CriticalActivitiesIds.Contains(actId) && Population[id].schedule.Activities[actId].Status != 0) { CriticalActivitiesIds.Add(actId); }
                }
            }
            foreach (var act in Population[id].schedule.Activities)
            {
                if (act.Status != 0)
                {
                    if (workLoad.ContainsKey(act.Machine)) workLoad[act.Machine] += act.End - act.Start;
                    else workLoad.Add(act.Machine, act.End - act.Start);

                    if (workLoad[act.Machine] > maxWL)
                    {
                        maxWL = workLoad[act.Machine];
                        maxWLMachine = act.Machine;
                    }
                }
            }
            foreach (var actId in CriticalActivitiesIds)
            {
                if (Population[id].schedule.Activities[actId].Machine == maxWLMachine) { candidateActivitiesIds.Add(actId); }
            }

            if (candidateActivitiesIds.Count == 0)
            {
                for (int k = 0; k < Population[id].schedule.Activities.Count; k++)
                {
                    if (Population[id].schedule.Activities[k].Status != 0)
                        candidateActivitiesIds.Add(Population[id].schedule.Activities[k].ID);
                }
            }

            int counter = 0;
            while (counter < 3 && candidateActivitiesIds.Count > 0)
            {
                int selectedID = candidateActivitiesIds[rand.Next(candidateActivitiesIds.Count)];
                Chromosome temp = new Chromosome(Problem, CompletedOperationsInformation);
                Population[id].OperationPart.CopyTo(temp.OperationPart, 0);
                Population[id].MachinePart.CopyTo(temp.MachinePart, 0);

                int[] OprList = new int[Problem.nJobs];
                for (int j = 0; j < temp.OperationPart.Length; j++)
                {
                    int job = Population[id].OperationPart[j];
                    int OprNo = OprList[job] + CompletedOperationsInformation[job, 0];
                    OprList[job]++;
                    if (job == Population[id].schedule.Activities[selectedID].Job && OprNo == Population[id].schedule.Activities[selectedID].OprNo)
                    {
                        int capMachine = Problem.Jobs[job].Operations[OprNo].CapableMachines[rand.Next(Problem.Jobs[job].Operations[OprNo].CapableMachines.Count)];
                        temp.MachinePart[j] = Problem.Jobs[job].Operations[OprNo].CapableMachines.IndexOf(capMachine);
                        break;
                    }
                }
                candidateActivitiesIds.Remove(selectedID);
                counter++;
                temp.Evaluate(Problem, RefSchedule, RefTime, CompletedOperationsInformation, MachineAvailibilityInformation);
                retList.Add(temp);
            }
            return retList;
        }

        private List<Chromosome> DoNowiskiLocalSearch(int id)
        {
            List<Chromosome> retList = new List<Chromosome>();
            int index = 0;
            while (index < 3 && Population[id].schedule.CBlocks.Count > 0)
            {
                List<int> block = Population[id].schedule.CBlocks[rand.Next(Population[id].schedule.CBlocks.Count)];
                //Population[id].schedule.SaveSchedule("benchmark.sch", true);
                Chromosome x1 = Swap(id, block[0], block[1]);
                x1.Evaluate(Problem, RefSchedule, RefTime, CompletedOperationsInformation, MachineAvailibilityInformation);
                //x1.schedule.SaveSchedule("x1.sch", true);
                Chromosome x2 = Swap(id, block[block.Count - 2], block[block.Count - 1]);
                x2.Evaluate(Problem, RefSchedule, RefTime, CompletedOperationsInformation, MachineAvailibilityInformation);
                retList.Add(x1);
                retList.Add(x2);
                index++;
            }
            return retList;
        }

        private Chromosome Swap(int id, int x, int y)
        {
            Chromosome s = new Chromosome(Problem, CompletedOperationsInformation);
            int[,] machineRefList = new int[Problem.nJobs, Problem.TotalOprCount];

            int index1 = 0, index2 = 0;
            int[] OprList = new int[Problem.nJobs];
            for (int i = 0; i < Population[id].OperationPart.Length; i++)
            {
                int job = Population[id].OperationPart[i];
                int OprNo = OprList[job] + CompletedOperationsInformation[job, 0];
                OprList[job]++;
                if (job == Population[id].schedule.Activities[x].Job && OprNo == Population[id].schedule.Activities[x].OprNo)
                    index1 = i;
                if (job == Population[id].schedule.Activities[y].Job && OprNo == Population[id].schedule.Activities[y].OprNo)
                    index2 = i;
                machineRefList[job, OprNo] = Population[id].MachinePart[i];
            }

            OprList = new int[Problem.nJobs];
            Population[id].OperationPart.CopyTo(s.OperationPart, 0);
            //Population[id].MachinePart.CopyTo(s.MachinePart, 0);
            int temp = s.OperationPart[index1];
            s.OperationPart[index1] = s.OperationPart[index2];
            s.OperationPart[index2] = temp;
            for (int i = 0; i < s.OperationPart.Length; i++)
            {
                int job = s.OperationPart[i];
                int OprNo = OprList[job] + CompletedOperationsInformation[job, 0];
                OprList[job]++;
                s.MachinePart[i] = machineRefList[job, OprNo];
            }
            return s;
        }

        private void Canibalism(Dictionary<int, List<int>> PFs, Dictionary<int, float> CrowdingDistance, Dictionary<int, int> Rank)
        {
            List<int> iDs2Keep = new List<int>();
            List<int> pfs2BeRemoved = new List<int>();
            for (int i = 0; i < PFs.Count; i++)
            {
                if (iDs2Keep.Count < Psize)
                {
                    if (iDs2Keep.Count + PFs[i].Count <= 100)
                    {
                        iDs2Keep.AddRange(PFs[i]);
                    }
                    else
                    {
                        List<CDist_ID_Pair> list = new List<CDist_ID_Pair>();
                        foreach (var item in PFs[i])
                        {
                            list.Add(new CDist_ID_Pair(CrowdingDistance[item], item));
                        }
                        list.Sort();
                        int limit = Psize - iDs2Keep.Count;
                        int pfCount = PFs[i].Count;
                        for (int k = 0; k < pfCount; k++)
                        {
                            if (k < limit)
                                iDs2Keep.Add(list[k].ID);
                            else
                            {
                                CrowdingDistance.Remove(list[k].ID);
                                Rank.Remove(list[k].ID);
                                PFs[i].Remove(list[k].ID);
                            }
                        }
                    }
                }
                else
                {
                    foreach (var id in PFs[i])
                    {
                        CrowdingDistance.Remove(id);
                        Rank.Remove(id);
                    }
                    pfs2BeRemoved.Add(i);
                }
            }
            foreach (var key in pfs2BeRemoved)
            {
                PFs.Remove(key);
            }
            List<int> Ids2Remove = new List<int>();
            foreach (var key in Population.Keys)
            {
                if (!iDs2Keep.Contains(key)) Ids2Remove.Add(key);
            }
            foreach (var id in Ids2Remove)
            {
                Population.Remove(id);
            }
        }

        private Chromosome Mutate(Chromosome chromosome)
        {
            int r1 = rand.Next(chromosome.OperationPart.Length - 1);
            int r2 = r1 + 1;

            int o = chromosome.OperationPart[r1];

            chromosome.OperationPart[r1] = chromosome.OperationPart[r2];

            chromosome.OperationPart[r2] = o;

            int jobR1 = chromosome.OperationPart[r1];
            int jobR2 = chromosome.OperationPart[r2];
            int oprNoR1 = -1;
            int oprNoR2 = -1;

            jobR1 = chromosome.OperationPart[r1];
            jobR2 = chromosome.OperationPart[r2];

            for (int i = 0; i <= r1; i++)
            {
                if (chromosome.OperationPart[i] == jobR1) oprNoR1++;
                if (chromosome.OperationPart[i] == jobR2) oprNoR2++;
            }
            if (chromosome.OperationPart[r2] == jobR2) oprNoR2++;

            chromosome.MachinePart[r1] = rand.Next(Problem.Jobs[jobR1].Operations[oprNoR1 + CompletedOperationsInformation[jobR1, 0]].MachineTimePairs.Count);
            chromosome.MachinePart[r2] = rand.Next(Problem.Jobs[jobR2].Operations[oprNoR2 + CompletedOperationsInformation[jobR2, 0]].MachineTimePairs.Count);

            chromosome.Evaluated = false;
            return chromosome;
        }

        private List<Chromosome> Procreate(int Father, int Mother)
        {
            int tmp1 = rand.Next(Population[Father].OperationPart.Length);
            int tmp2 = rand.Next(Population[Father].OperationPart.Length);
            int r1 = Math.Min(tmp1, tmp2);
            int r2 = Math.Max(tmp1, tmp2);
            Chromosome c1 = DoCrossOver(Father, Mother, r1, r2);
            Chromosome c2 = DoCrossOver(Mother, Father, r1, r2);
            return new List<Chromosome>() { c1, c2 };
        }

        private Chromosome DoCrossOver(int chromA, int chromB, int r1, int r2)
        {
            Chromosome c = new Chromosome(Problem, CompletedOperationsInformation);
            c.Evaluated = false;
            List<int> cutSectionOpr = new List<int>();
            int[,] A_MC = new int[Problem.nJobs, 10];
            int[,] B_MC = new int[Problem.nJobs, 10];
            int[] OprCountA = new int[Problem.nJobs];
            int[] OprCountB = new int[Problem.nJobs];
            for (int i = 0; i < c.OperationPart.Length; i++)
            {
                if (i >= r1 && i <= r2)
                    cutSectionOpr.Add(Population[chromA].OperationPart[i]);

                int job = Population[chromA].OperationPart[i];
                A_MC[job, OprCountA[job]] = Population[chromA].MachinePart[i];
                OprCountA[job]++;

                job = Population[chromB].OperationPart[i];
                B_MC[job, OprCountB[job]] = Population[chromB].MachinePart[i];
                OprCountB[job]++;
            }

            List<int> chromBOprPart = new List<int>();
            chromBOprPart.AddRange(Population[chromB].OperationPart);

            foreach (var item in cutSectionOpr)
            {
                int index = chromBOprPart.IndexOf(item);
                chromBOprPart.RemoveAt(index);
            }
            int cutIndex = 0;
            int chromBIndex = 0;
            int[] OprNoList = new int[Problem.nJobs];
            for (int i = 0; i < c.OperationPart.Length; i++)
            {
                if (i >= r1 && i <= r2)
                {
                    c.OperationPart[i] = cutSectionOpr[cutIndex];
                    c.MachinePart[i] = A_MC[cutSectionOpr[cutIndex], OprNoList[cutSectionOpr[cutIndex]]];
                    OprNoList[cutSectionOpr[cutIndex]]++;
                    cutIndex++;
                }
                else
                {
                    c.OperationPart[i] = chromBOprPart[chromBIndex];
                    c.MachinePart[i] = B_MC[chromBOprPart[chromBIndex], OprNoList[chromBOprPart[chromBIndex]]];
                    OprNoList[chromBOprPart[chromBIndex]]++;
                    chromBIndex++;
                }
            }
            return c;
        }
    }
    public class MOBWO_NewJobInsertion_Heuristic
    {
        public Dictionary<int, Chromosome> Population;
        public Dictionary<int, Chromosome> starPopulation;
        int Psize;
        int MaxGenerations;
        float Pr;
        float Mr;
        float Lr;
        DFJSP Problem;
        Random rand;

        int StateCount = 16;
        int ActionCount = 8;
        public double[,] Q_ProcreationTable;
        public double[,] Q_MutationTable;
        double Alpha;
        double Gamma;
        double Epsilon;

        public MOBWO_NewJobInsertion_Heuristic(DFJSP inDfjsp, int inPsize, int inMaxGen, float inProcreationRate, float inMutationRate, float inLocalSearchRate, double inAlpha, double inGamma, double inEpsilon, double[,] inQtableProcreation, double[,] inQtableMutation)
        {
            Population = new Dictionary<int, Chromosome>();
            starPopulation = new Dictionary<int, Chromosome>();
            Psize = inPsize;
            MaxGenerations = inMaxGen;
            Pr = inProcreationRate;// 0.6f;            
            Mr = inMutationRate;// 0.4f;
            Lr = inLocalSearchRate;
            Problem = inDfjsp;
            rand = new Random();
            Alpha = inAlpha;
            Gamma = inGamma;
            Epsilon = inEpsilon;
            Q_ProcreationTable = new double[StateCount, ActionCount];
            Q_MutationTable = new double[StateCount, ActionCount];

            for (int i = 0; i < StateCount; i++)
            {
                for (int j = 0; j < ActionCount; j++)
                {
                    Q_ProcreationTable[i, j] = inQtableProcreation[i, j];
                    Q_MutationTable[i, j] = inQtableMutation[i, j];
                }
            }
        }
        public Dictionary<int, Chromosome> ExecuteRescheduling(AlgoSelector aSelector, Schedule RefSchedule, int RefTime)
        {
            int[,] CompletedOperationsInformation = Chromosome.GetCompletedOperationInformation(RefSchedule, RefTime, Problem.nJobs);
            int[] MachineAvailibilityInformation = Chromosome.GetMachineAvailabilityInformation(RefSchedule, RefTime, Problem.mMachines);
            List<Activity> CompletedOperations = UtilityFunctions.GetCompletedOperations(RefSchedule, RefTime);
            List<Activity> FixedOperations = UtilityFunctions.GetFixedOperations(RefSchedule, RefTime, Problem.Jobs[Problem.NewJobsNumbers[0]].Priority, Problem);
            List<TimeSlot>[] TimeSlots = UtilityFunctions.GetTimeSlots(Problem.mMachines, RefTime, FixedOperations, MachineAvailibilityInformation);
            //Population = UtilityFunctions.Initialize(Problem, Psize, rand,CompletedOperationsInformation, 0.2f, 0.2f, 0.2f, 0.2f);
            Population = UtilityFunctions.Initialize(Problem, Psize, rand, CompletedOperations, FixedOperations, CompletedOperationsInformation);
            UtilityFunctions.EvaluatePopulation_Rescheduling(Population, Problem, RefSchedule, RefTime, TimeSlots, CompletedOperations, FixedOperations, CompletedOperationsInformation, MachineAvailibilityInformation);

            Tuple<double, double, double, double, double, double> NrmlRanges = UtilityFunctions.GetNormalizationRanges(Population, Problem);
            double minMK = NrmlRanges.Item1;
            double maxMK = NrmlRanges.Item2;
            double minEnergy = NrmlRanges.Item3;
            double maxEnergy = NrmlRanges.Item4;
            double minPenalty = 0;
            double maxPenalty = NrmlRanges.Item5;
            double minInstability = 0;
            double maxInstability = NrmlRanges.Item6 < .0001 ? 1.0 : NrmlRanges.Item6;

            //UtilityFunctions.PrintPopulationObjectives(Population);
            Dictionary<int, List<int>> PFs = UtilityFunctions.ExtractParatoFronts(Population);
            Dictionary<int, int> Rank = new Dictionary<int, int>();
            Dictionary<int, float> CrowdingDistance = new Dictionary<int, float>();
            CrowdingDistance = UtilityFunctions.GetCrowdingDistanceProposed(PFs, Population, Rank);

            double HV = UtilityFunctions.CalculateHyperVolume(Population, PFs[0], minMK, maxMK, minEnergy, maxEnergy, minPenalty, maxPenalty, minInstability, maxInstability);
            //Console.WriteLine("HV={0}", HV);
            double prvHV = HV;

            double prvMK = 0, prvEnergy = 0, prvPenalty = 0, prvInstability = 0;
            double deltaMK = 0, deltaEnergy = 0, deltaPenalty = 0, deltaInstability = 0;
            /*
            foreach (var pf in PFs.Keys)
            {
                Console.WriteLine("PF {0}", pf);
                foreach (var index in PFs[pf])
                {
                    Console.WriteLine("{0}\t{1}\t{2}\t{3}", Population[index].ID, Population[index].MakeSpan, Population[index].EnergyUsage, CrowdingDistance[index]);
                }
            }
            */
            starPopulation.Clear();
            foreach (var index in PFs[0])
            {
                Chromosome tmpChrom = new Chromosome(Population[index]);
                if (!UtilityFunctions.SolutionExists(starPopulation, tmpChrom))
                    starPopulation.Add(tmpChrom.ID, tmpChrom);
            }

            Dictionary<int, List<int>> localPF = new Dictionary<int, List<int>>();
            Dictionary<int, List<int>> localSearchPF = new Dictionary<int, List<int>>();

            int starPopChangeCount = 0;
            int[] sCount = new int[16];
            Tuple<double, double, double, double> averages = UtilityFunctions.GetPopulationAverages(Population);
            deltaMK = averages.Item1 - prvMK;
            deltaEnergy = averages.Item2 - prvEnergy;
            deltaPenalty = averages.Item3 - prvPenalty;
            deltaInstability = averages.Item4 - prvInstability;
            prvMK = averages.Item1;
            prvEnergy = averages.Item2;
            prvPenalty = averages.Item3;
            prvInstability = averages.Item4;

            int State = UtilityFunctions.GetState(deltaMK, deltaEnergy, deltaPenalty, deltaInstability);
            int nextState = State;

            float[] ProcreationActions = new float[] { 0.1f, 0.2f, 0.3f, 0.4f, 0.5f, 0.6f, 0.7f, 0.8f };
            float[] MutationActions = new float[] { 0.1f, 0.2f, 0.3f, 0.4f, 0.5f, 0.6f, 0.7f, 0.8f };
            int prActionIndex = 0;
            int mrActionIndex = 0;
            int nextPrActionIndex;
            int nextMrActionIndex;
            double Reward;

            for (int gen = 0; gen < MaxGenerations; gen++)
            {
                //Console.WriteLine("State={0}", State);
                sCount[State]++;
                prActionIndex = UtilityFunctions.GetAction(Q_ProcreationTable, ActionCount, State, Epsilon, rand);
                mrActionIndex = UtilityFunctions.GetAction(Q_MutationTable, ActionCount, State, Epsilon, rand);

                Pr = ProcreationActions[prActionIndex];
                Mr = MutationActions[mrActionIndex];

                int NoOFProcreations = (int)(Pr * Psize) / 2;
                int NoOfMutations = (int)(Mr * Psize);

                //Console.WriteLine("Generation\t\t{0}", gen);
                List<Chromosome> children = new List<Chromosome>();
                //--------------------Procreate----------------------------
                List<int> IDsOfPopulation = Population.Keys.ToList<int>();
                for (int p = 0; p < NoOFProcreations; p++)
                {
                    int Spider1a = Population[IDsOfPopulation[rand.Next(Population.Count)]].ID;
                    int Spider1b = Population[IDsOfPopulation[rand.Next(Population.Count)]].ID;//Population[rand.Next(Population.Count)].ID;
                    int Spider1 = -1;
                    if (Rank[Spider1a] < Rank[Spider1b])
                        Spider1 = Spider1a;
                    else if (Rank[Spider1b] < Rank[Spider1a])
                        Spider1 = Spider1b;
                    else
                        if (CrowdingDistance[Spider1a] > CrowdingDistance[Spider1b])
                            Spider1 = Spider1a;
                        else
                            Spider1 = Spider1b;

                    int Spider2a = Population[IDsOfPopulation[rand.Next(Population.Count)]].ID;
                    int Spider2b = Population[IDsOfPopulation[rand.Next(Population.Count)]].ID;
                    int Spider2 = -1;
                    if (Rank[Spider2a] < Rank[Spider2b])
                        Spider2 = Spider2a;
                    else if (Rank[Spider2b] < Rank[Spider2a])
                        Spider2 = Spider2b;
                    else
                        if (CrowdingDistance[Spider2a] > CrowdingDistance[Spider2b])
                            Spider2 = Spider2a;
                        else
                            Spider2 = Spider2b;

                    int Mother = -1;
                    int Father = -1;

                    if (Rank[Spider1] < Rank[Spider2])
                    {
                        Mother = Spider1;
                        Father = Spider2;
                    }
                    else if (Rank[Spider2] < Rank[Spider1])
                    {
                        Mother = Spider2;
                        Father = Spider1;
                    }
                    else
                    {
                        if (CrowdingDistance[Spider1] > CrowdingDistance[Spider2])
                        {
                            Mother = Spider1;
                            Father = Spider2;
                        }
                        else
                        {
                            Mother = Spider2;
                            Father = Spider1;
                        }
                    }

                    children.AddRange(Procreate(Father, Mother, CompletedOperationsInformation));
                    Population.Remove(Father);
                    PFs[Rank[Father]].Remove(Father);
                    Rank.Remove(Father);
                    CrowdingDistance.Remove(Father);
                    IDsOfPopulation.Remove(Father);
                }
                foreach (var child in children)
                {
                    Population.Add(child.ID, child);
                }
                //Console.WriteLine("Procreation Complete.");
                //----------------End of Procreation-----------------------

                //Console.WriteLine("Evaluating Population");
                UtilityFunctions.EvaluatePopulation_Rescheduling(Population, Problem, RefSchedule, RefTime, TimeSlots, CompletedOperations, FixedOperations, CompletedOperationsInformation, MachineAvailibilityInformation);                //Console.WriteLine("Evaluation Complete");
                //----------------Mutation--------------------------------

                IDsOfPopulation = Population.Keys.ToList<int>();
                for (int m = 0; m < NoOfMutations; m++)
                {
                    int spider = Population[IDsOfPopulation[rand.Next(IDsOfPopulation.Count)]].ID;
                    IDsOfPopulation.Remove(spider);

                    Population[spider] = Mutate(Population[spider], CompletedOperationsInformation);
                }
                //Console.WriteLine("Mutation Complete.");
                //----------------End of Mutaion--------------------------

                //Console.WriteLine("Evaluating Population");
                UtilityFunctions.EvaluatePopulation_Rescheduling(Population, Problem, RefSchedule, RefTime, TimeSlots, CompletedOperations, FixedOperations, CompletedOperationsInformation, MachineAvailibilityInformation);
                //Console.WriteLine("Evaluation Complete");


                //add these local searched chromosomes to population
                //no more than 10% of population will be exposed to local search.
                PFs = UtilityFunctions.ExtractParatoFronts(Population);
                HV = UtilityFunctions.CalculateHyperVolume(Population, PFs[0], minMK, maxMK, minEnergy, maxEnergy, minPenalty, maxPenalty, minInstability, maxInstability);
                //Console.WriteLine("HV={0}\tHVR={1}\tReward={2}", HV, HV / prvHV, HV / prvHV > 1 ? HV / prvHV * 10 : 0);


                //Console.WriteLine("Paroto front size {0}", PFs[0].Count);
                //CrowdingDistance = UtilityFunctions.GetCrowdingDistanceConvensional(PFs, Population, Rank);

                CrowdingDistance = UtilityFunctions.GetCrowdingDistanceProposed(PFs, Population, Rank);

                bool starPopchange = false;
                foreach (var id in PFs[0])
                {
                    Chromosome tmpChrom = new Chromosome(Population[id]);
                    if (!UtilityFunctions.SolutionExists(starPopulation, tmpChrom))
                    {
                        starPopulation.Add(tmpChrom.ID, tmpChrom);
                        starPopChangeCount = 0;
                        starPopchange = true;
                    }
                }

                Canibalism(PFs, CrowdingDistance, Rank);

                localPF = UtilityFunctions.ExtractParatoFronts(starPopulation);
                foreach (var front in localPF.Keys)
                {
                    if (front != 0)
                    {
                        foreach (var id in localPF[front])
                        {
                            starPopulation.Remove(id);
                        }
                    }
                }

                averages = UtilityFunctions.GetPopulationAverages(Population);
                deltaMK = averages.Item1 - prvMK;
                deltaEnergy = averages.Item2 - prvEnergy;
                deltaPenalty = averages.Item3 - prvPenalty;
                deltaInstability = averages.Item4 - prvInstability;
                prvMK = averages.Item1;
                prvEnergy = averages.Item2;
                prvPenalty = averages.Item3;
                prvInstability = averages.Item4;
                nextState = UtilityFunctions.GetState(deltaMK, deltaEnergy, deltaPenalty, deltaInstability);
                Reward = UtilityFunctions.GetReward(HV, prvHV);
                //Console.WriteLine("Reward={0}", Reward);
                int divider = 1;
                switch (aSelector)
                {
                    case AlgoSelector.Sparsness:
                        divider = 2;
                        break;
                    case AlgoSelector.SLGA:
                        divider = 1;
                        break;
                    case AlgoSelector.Constant:
                        divider = MaxGenerations + 1;
                        break;
                    default:
                        break;
                }
                if (gen < MaxGenerations / divider)
                {
                    nextPrActionIndex = UtilityFunctions.GetAction(Q_ProcreationTable, ActionCount, nextState, Epsilon, rand);
                    nextMrActionIndex = UtilityFunctions.GetAction(Q_MutationTable, ActionCount, nextState, Epsilon, rand);
                }
                else
                {
                    nextPrActionIndex = UtilityFunctions.GetAction(Q_ProcreationTable, ActionCount, nextState, 1.1, rand);
                    nextMrActionIndex = UtilityFunctions.GetAction(Q_MutationTable, ActionCount, nextState, 1.1, rand);
                }
                Q_ProcreationTable[State, prActionIndex] = (1.0 - Alpha) * Q_ProcreationTable[State, prActionIndex] + Alpha * (Reward + Gamma * Q_ProcreationTable[nextState, nextPrActionIndex]);
                Q_MutationTable[State, mrActionIndex] = (1.0 - Alpha) * Q_MutationTable[State, mrActionIndex] + Alpha * (Reward + Gamma * Q_MutationTable[nextState, nextMrActionIndex]);
                State = nextState;
                prvHV = HV;
                //Tuple<double, double, double> values = UtilityFunctions.GetObjectiveAverages(starPopulation);
                //Console.WriteLine("{0}\t{1}\t{2}\t{3}\t{4}\t{5}", "BWSA", gen + 1, values.Item1.ToString("N2"), values.Item2.ToString("N2"), values.Item3, starPopulation.Count);
                if (starPopchange == false)
                    starPopChangeCount++;
                //Console.WriteLine("StarPopulationchangeCount={0}", starPopChangeCount);
                if (starPopChangeCount == MaxGenerations)
                    return starPopulation;
            }
            List<int> starKeys = starPopulation.Keys.ToList<int>();
            double starHV = UtilityFunctions.CalculateHyperVolume(starPopulation, starKeys, minMK, maxMK, minEnergy, maxEnergy, minPenalty, maxPenalty, minInstability, maxInstability);
            //Console.WriteLine("starHV={0}", starHV);


            return starPopulation;
        }
        private void Canibalism(Dictionary<int, List<int>> PFs, Dictionary<int, float> CrowdingDistance, Dictionary<int, int> Rank)
        {
            List<int> iDs2Keep = new List<int>();
            List<int> pfs2BeRemoved = new List<int>();
            for (int i = 0; i < PFs.Count; i++)
            {
                if (iDs2Keep.Count < Psize)
                {
                    if (iDs2Keep.Count + PFs[i].Count <= 100)
                    {
                        iDs2Keep.AddRange(PFs[i]);
                    }
                    else
                    {
                        List<CDist_ID_Pair> list = new List<CDist_ID_Pair>();
                        foreach (var item in PFs[i])
                        {
                            list.Add(new CDist_ID_Pair(CrowdingDistance[item], item));
                        }
                        list.Sort();
                        int limit = Psize - iDs2Keep.Count;
                        int pfCount = PFs[i].Count;
                        for (int k = 0; k < pfCount; k++)
                        {
                            if (k < limit)
                                iDs2Keep.Add(list[k].ID);
                            else
                            {
                                CrowdingDistance.Remove(list[k].ID);
                                Rank.Remove(list[k].ID);
                                PFs[i].Remove(list[k].ID);
                            }
                        }
                    }
                }
                else
                {
                    foreach (var id in PFs[i])
                    {
                        CrowdingDistance.Remove(id);
                        Rank.Remove(id);
                    }
                    pfs2BeRemoved.Add(i);
                }
            }
            foreach (var key in pfs2BeRemoved)
            {
                PFs.Remove(key);
            }
            List<int> Ids2Remove = new List<int>();
            foreach (var key in Population.Keys)
            {
                if (!iDs2Keep.Contains(key)) Ids2Remove.Add(key);
            }
            foreach (var id in Ids2Remove)
            {
                Population.Remove(id);
            }
        }

        private Chromosome Mutate(Chromosome chromosome, int[,] CompletedOperationsInformation)
        {
            int r1 = rand.Next(chromosome.OperationPart.Length - 1);
            int r2 = r1 + 1;

            int o = chromosome.OperationPart[r1];

            chromosome.OperationPart[r1] = chromosome.OperationPart[r2];

            chromosome.OperationPart[r2] = o;

            int jobR1 = chromosome.OperationPart[r1];
            int jobR2 = chromosome.OperationPart[r2];
            int oprNoR1 = -1;
            int oprNoR2 = -1;

            jobR1 = chromosome.OperationPart[r1];
            jobR2 = chromosome.OperationPart[r2];

            for (int i = 0; i <= r1; i++)
            {
                if (chromosome.OperationPart[i] == jobR1) oprNoR1++;
                if (chromosome.OperationPart[i] == jobR2) oprNoR2++;
            }
            if (chromosome.OperationPart[r2] == jobR2) oprNoR2++;

            chromosome.MachinePart[r1] = rand.Next(Problem.Jobs[jobR1].Operations[oprNoR1 + CompletedOperationsInformation[jobR1, 0]].MachineTimePairs.Count);
            chromosome.MachinePart[r2] = rand.Next(Problem.Jobs[jobR2].Operations[oprNoR2 + CompletedOperationsInformation[jobR2, 0]].MachineTimePairs.Count);

            chromosome.Evaluated = false;
            return chromosome;
        }

        private List<Chromosome> Procreate(int Father, int Mother, int[,] CompletedOperationsInformation)
        {
            int tmp1 = rand.Next(Population[Father].OperationPart.Length);
            int tmp2 = rand.Next(Population[Father].OperationPart.Length);
            int r1 = Math.Min(tmp1, tmp2);
            int r2 = Math.Max(tmp1, tmp2);
            Chromosome c1 = DoCrossOver(Father, Mother, r1, r2, CompletedOperationsInformation);
            Chromosome c2 = DoCrossOver(Mother, Father, r1, r2, CompletedOperationsInformation);
            return new List<Chromosome>() { c1, c2 };
        }

        private Chromosome DoCrossOver(int chromA, int chromB, int r1, int r2, int[,] CompletedOperationsInformation)
        {
            Chromosome c = new Chromosome(Population[chromA].OperationPart.Length);
            c.Evaluated = false;
            List<int> cutSectionOpr = new List<int>();
            int[,] A_MC = new int[Problem.nJobs, 10];
            int[,] B_MC = new int[Problem.nJobs, 10];
            int[] OprCountA = new int[Problem.nJobs];
            int[] OprCountB = new int[Problem.nJobs];
            for (int i = 0; i < c.OperationPart.Length; i++)
            {
                if (i >= r1 && i <= r2)
                    cutSectionOpr.Add(Population[chromA].OperationPart[i]);

                int job = Population[chromA].OperationPart[i];
                A_MC[job, OprCountA[job]] = Population[chromA].MachinePart[i];
                OprCountA[job]++;

                job = Population[chromB].OperationPart[i];
                B_MC[job, OprCountB[job]] = Population[chromB].MachinePart[i];
                OprCountB[job]++;
            }

            List<int> chromBOprPart = new List<int>();
            chromBOprPart.AddRange(Population[chromB].OperationPart);

            foreach (var item in cutSectionOpr)
            {
                int index = chromBOprPart.IndexOf(item);
                chromBOprPart.RemoveAt(index);
            }
            int cutIndex = 0;
            int chromBIndex = 0;
            int[] OprNoList = new int[Problem.nJobs];
            for (int i = 0; i < c.OperationPart.Length; i++)
            {
                if (i >= r1 && i <= r2)
                {
                    c.OperationPart[i] = cutSectionOpr[cutIndex];
                    c.MachinePart[i] = A_MC[cutSectionOpr[cutIndex], OprNoList[cutSectionOpr[cutIndex]]];
                    OprNoList[cutSectionOpr[cutIndex]]++;
                    cutIndex++;
                }
                else
                {
                    c.OperationPart[i] = chromBOprPart[chromBIndex];
                    c.MachinePart[i] = B_MC[chromBOprPart[chromBIndex], OprNoList[chromBOprPart[chromBIndex]]];
                    OprNoList[chromBOprPart[chromBIndex]]++;
                    chromBIndex++;
                }
            }
            return c;
        }

    }
    public class MOBWO_NewJobInsertion_Complete
    {
        public Dictionary<int, Chromosome> Population;
        public Dictionary<int, Chromosome> starPopulation;
        int Psize;
        int MaxGenerations;
        float Pr;
        float Mr;
        float Lr;
        DFJSP Problem;
        Random rand;

        int StateCount = 16;
        int ActionCount = 8;
        public double[,] Q_ProcreationTable;
        public double[,] Q_MutationTable;
        double Alpha;
        double Gamma;
        double Epsilon;

        public MOBWO_NewJobInsertion_Complete(DFJSP inDfjsp, int inPsize, int inMaxGen, float inProcreationRate, float inMutationRate, float inLocalSearchRate, double inAlpha, double inGamma, double inEpsilon, double[,] inQtableProcreation, double[,] inQtableMutation)
        {
            Population = new Dictionary<int, Chromosome>();
            starPopulation = new Dictionary<int, Chromosome>();
            Psize = inPsize;
            MaxGenerations = inMaxGen;
            Pr = inProcreationRate;// 0.6f;            
            Mr = inMutationRate;// 0.4f;
            Lr = inLocalSearchRate;
            Problem = inDfjsp;
            rand = new Random();
            Alpha = inAlpha;
            Gamma = inGamma;
            Epsilon = inEpsilon;
            Q_ProcreationTable = new double[StateCount, ActionCount];
            Q_MutationTable = new double[StateCount, ActionCount];

            for (int i = 0; i < StateCount; i++)
            {
                for (int j = 0; j < ActionCount; j++)
                {
                    Q_ProcreationTable[i, j] = inQtableProcreation[i, j];
                    Q_MutationTable[i, j] = inQtableMutation[i, j];
                }
            }
        }
        public Dictionary<int, Chromosome> ExecuteRescheduling(AlgoSelector aSelector, Schedule RefSchedule, int RefTime)
        {
            int[,] CompletedOperationsInformation = Chromosome.GetCompletedOperationInformation(RefSchedule, RefTime, Problem.nJobs);
            int[] MachineAvailibilityInformation = Chromosome.GetMachineAvailabilityInformation(RefSchedule, RefTime, Problem.mMachines);
            List<Activity> CompletedOperations = UtilityFunctions.GetCompletedOperations(RefSchedule, RefTime);
            List<Activity> FixedOperations = new List<Activity>();
            List<TimeSlot>[] TimeSlots = UtilityFunctions.GetTimeSlots(Problem.mMachines, RefTime, FixedOperations, MachineAvailibilityInformation);
            //Population = UtilityFunctions.Initialize(Problem, Psize, rand,CompletedOperationsInformation, 0.2f, 0.2f, 0.2f, 0.2f);
            Population = UtilityFunctions.Initialize(Problem, Psize, rand, CompletedOperations, FixedOperations, CompletedOperationsInformation);
            UtilityFunctions.EvaluatePopulation_Rescheduling(Population, Problem, RefSchedule, RefTime, TimeSlots, CompletedOperations, FixedOperations, CompletedOperationsInformation, MachineAvailibilityInformation);

            Tuple<double, double, double, double, double, double> NrmlRanges = UtilityFunctions.GetNormalizationRanges(Population, Problem);
            double minMK = NrmlRanges.Item1;
            double maxMK = NrmlRanges.Item2;
            double minEnergy = NrmlRanges.Item3;
            double maxEnergy = NrmlRanges.Item4;
            double minPenalty = 0;
            double maxPenalty = NrmlRanges.Item5;
            double minInstability = 0;
            double maxInstability = NrmlRanges.Item6 < .0001 ? 1.0 : NrmlRanges.Item6;

            //UtilityFunctions.PrintPopulationObjectives(Population);
            Dictionary<int, List<int>> PFs = UtilityFunctions.ExtractParatoFronts(Population);
            Dictionary<int, int> Rank = new Dictionary<int, int>();
            Dictionary<int, float> CrowdingDistance = new Dictionary<int, float>();
            CrowdingDistance = UtilityFunctions.GetCrowdingDistanceProposed(PFs, Population, Rank);

            double HV = UtilityFunctions.CalculateHyperVolume(Population, PFs[0], minMK, maxMK, minEnergy, maxEnergy, minPenalty, maxPenalty, minInstability, maxInstability);
            //Console.WriteLine("HV={0}", HV);
            double prvHV = HV;

            double prvMK = 0, prvEnergy = 0, prvPenalty = 0, prvInstability = 0;
            double deltaMK = 0, deltaEnergy = 0, deltaPenalty = 0, deltaInstability = 0;
            /*
            foreach (var pf in PFs.Keys)
            {
                Console.WriteLine("PF {0}", pf);
                foreach (var index in PFs[pf])
                {
                    Console.WriteLine("{0}\t{1}\t{2}\t{3}", Population[index].ID, Population[index].MakeSpan, Population[index].EnergyUsage, CrowdingDistance[index]);
                }
            }
            */
            starPopulation.Clear();
            foreach (var index in PFs[0])
            {
                Chromosome tmpChrom = new Chromosome(Population[index]);
                if (!UtilityFunctions.SolutionExists(starPopulation, tmpChrom))
                    starPopulation.Add(tmpChrom.ID, tmpChrom);
            }

            Dictionary<int, List<int>> localPF = new Dictionary<int, List<int>>();
            Dictionary<int, List<int>> localSearchPF = new Dictionary<int, List<int>>();

            int starPopChangeCount = 0;
            int[] sCount = new int[16];
            Tuple<double, double, double, double> averages = UtilityFunctions.GetPopulationAverages(Population);
            deltaMK = averages.Item1 - prvMK;
            deltaEnergy = averages.Item2 - prvEnergy;
            deltaPenalty = averages.Item3 - prvPenalty;
            deltaInstability = averages.Item4 - prvInstability;
            prvMK = averages.Item1;
            prvEnergy = averages.Item2;
            prvPenalty = averages.Item3;
            prvInstability = averages.Item4;

            int State = UtilityFunctions.GetState(deltaMK, deltaEnergy, deltaPenalty, deltaInstability);
            int nextState = State;

            float[] ProcreationActions = new float[] { 0.1f, 0.2f, 0.3f, 0.4f, 0.5f, 0.6f, 0.7f, 0.8f };
            float[] MutationActions = new float[] { 0.1f, 0.2f, 0.3f, 0.4f, 0.5f, 0.6f, 0.7f, 0.8f };
            int prActionIndex = 0;
            int mrActionIndex = 0;
            int nextPrActionIndex;
            int nextMrActionIndex;
            double Reward;

            for (int gen = 0; gen < MaxGenerations; gen++)
            {
                //Console.WriteLine("State={0}", State);
                sCount[State]++;
                prActionIndex = UtilityFunctions.GetAction(Q_ProcreationTable, ActionCount, State, Epsilon, rand);
                mrActionIndex = UtilityFunctions.GetAction(Q_MutationTable, ActionCount, State, Epsilon, rand);

                Pr = ProcreationActions[prActionIndex];
                Mr = MutationActions[mrActionIndex];

                int NoOFProcreations = (int)(Pr * Psize) / 2;
                int NoOfMutations = (int)(Mr * Psize);

                //Console.WriteLine("Generation\t\t{0}", gen);
                List<Chromosome> children = new List<Chromosome>();
                //--------------------Procreate----------------------------
                List<int> IDsOfPopulation = Population.Keys.ToList<int>();
                for (int p = 0; p < NoOFProcreations; p++)
                {
                    int Spider1a = Population[IDsOfPopulation[rand.Next(Population.Count)]].ID;
                    int Spider1b = Population[IDsOfPopulation[rand.Next(Population.Count)]].ID;//Population[rand.Next(Population.Count)].ID;
                    int Spider1 = -1;
                    if (Rank[Spider1a] < Rank[Spider1b])
                        Spider1 = Spider1a;
                    else if (Rank[Spider1b] < Rank[Spider1a])
                        Spider1 = Spider1b;
                    else
                        if (CrowdingDistance[Spider1a] > CrowdingDistance[Spider1b])
                            Spider1 = Spider1a;
                        else
                            Spider1 = Spider1b;

                    int Spider2a = Population[IDsOfPopulation[rand.Next(Population.Count)]].ID;
                    int Spider2b = Population[IDsOfPopulation[rand.Next(Population.Count)]].ID;
                    int Spider2 = -1;
                    if (Rank[Spider2a] < Rank[Spider2b])
                        Spider2 = Spider2a;
                    else if (Rank[Spider2b] < Rank[Spider2a])
                        Spider2 = Spider2b;
                    else
                        if (CrowdingDistance[Spider2a] > CrowdingDistance[Spider2b])
                            Spider2 = Spider2a;
                        else
                            Spider2 = Spider2b;

                    int Mother = -1;
                    int Father = -1;

                    if (Rank[Spider1] < Rank[Spider2])
                    {
                        Mother = Spider1;
                        Father = Spider2;
                    }
                    else if (Rank[Spider2] < Rank[Spider1])
                    {
                        Mother = Spider2;
                        Father = Spider1;
                    }
                    else
                    {
                        if (CrowdingDistance[Spider1] > CrowdingDistance[Spider2])
                        {
                            Mother = Spider1;
                            Father = Spider2;
                        }
                        else
                        {
                            Mother = Spider2;
                            Father = Spider1;
                        }
                    }

                    children.AddRange(Procreate(Father, Mother, CompletedOperationsInformation));
                    Population.Remove(Father);
                    PFs[Rank[Father]].Remove(Father);
                    Rank.Remove(Father);
                    CrowdingDistance.Remove(Father);
                    IDsOfPopulation.Remove(Father);
                }
                foreach (var child in children)
                {
                    Population.Add(child.ID, child);
                }
                //Console.WriteLine("Procreation Complete.");
                //----------------End of Procreation-----------------------

                //Console.WriteLine("Evaluating Population");
                UtilityFunctions.EvaluatePopulation_Rescheduling(Population, Problem, RefSchedule, RefTime, TimeSlots, CompletedOperations, FixedOperations, CompletedOperationsInformation, MachineAvailibilityInformation);                //Console.WriteLine("Evaluation Complete");
                //----------------Mutation--------------------------------

                IDsOfPopulation = Population.Keys.ToList<int>();
                for (int m = 0; m < NoOfMutations; m++)
                {
                    int spider = Population[IDsOfPopulation[rand.Next(IDsOfPopulation.Count)]].ID;
                    IDsOfPopulation.Remove(spider);

                    Population[spider] = Mutate(Population[spider], CompletedOperationsInformation);
                }
                //Console.WriteLine("Mutation Complete.");
                //----------------End of Mutaion--------------------------

                //Console.WriteLine("Evaluating Population");
                UtilityFunctions.EvaluatePopulation_Rescheduling(Population, Problem, RefSchedule, RefTime, TimeSlots, CompletedOperations, FixedOperations, CompletedOperationsInformation, MachineAvailibilityInformation);
                //Console.WriteLine("Evaluation Complete");


                //add these local searched chromosomes to population
                //no more than 10% of population will be exposed to local search.
                PFs = UtilityFunctions.ExtractParatoFronts(Population);
                HV = UtilityFunctions.CalculateHyperVolume(Population, PFs[0], minMK, maxMK, minEnergy, maxEnergy, minPenalty, maxPenalty, minInstability, maxInstability);
                //Console.WriteLine("HV={0}\tHVR={1}\tReward={2}", HV, HV / prvHV, HV / prvHV > 1 ? HV / prvHV * 10 : 0);


                //Console.WriteLine("Paroto front size {0}", PFs[0].Count);
                //CrowdingDistance = UtilityFunctions.GetCrowdingDistanceConvensional(PFs, Population, Rank);

                CrowdingDistance = UtilityFunctions.GetCrowdingDistanceProposed(PFs, Population, Rank);

                bool starPopchange = false;
                foreach (var id in PFs[0])
                {
                    Chromosome tmpChrom = new Chromosome(Population[id]);
                    if (!UtilityFunctions.SolutionExists(starPopulation, tmpChrom))
                    {
                        starPopulation.Add(tmpChrom.ID, tmpChrom);
                        starPopChangeCount = 0;
                        starPopchange = true;
                    }
                }

                Canibalism(PFs, CrowdingDistance, Rank);

                localPF = UtilityFunctions.ExtractParatoFronts(starPopulation);
                foreach (var front in localPF.Keys)
                {
                    if (front != 0)
                    {
                        foreach (var id in localPF[front])
                        {
                            starPopulation.Remove(id);
                        }
                    }
                }

                averages = UtilityFunctions.GetPopulationAverages(Population);
                deltaMK = averages.Item1 - prvMK;
                deltaEnergy = averages.Item2 - prvEnergy;
                deltaPenalty = averages.Item3 - prvPenalty;
                deltaInstability = averages.Item4 - prvInstability;
                prvMK = averages.Item1;
                prvEnergy = averages.Item2;
                prvPenalty = averages.Item3;
                prvInstability = averages.Item4;
                nextState = UtilityFunctions.GetState(deltaMK, deltaEnergy, deltaPenalty, deltaInstability);
                Reward = UtilityFunctions.GetReward(HV, prvHV);
                //Console.WriteLine("Reward={0}", Reward);
                int divider = 1;
                switch (aSelector)
                {
                    case AlgoSelector.Sparsness:
                        divider = 2;
                        break;
                    case AlgoSelector.SLGA:
                        divider = 1;
                        break;
                    case AlgoSelector.Constant:
                        divider = MaxGenerations + 1;
                        break;
                    default:
                        break;
                }
                if (gen < MaxGenerations / divider)
                {
                    nextPrActionIndex = UtilityFunctions.GetAction(Q_ProcreationTable, ActionCount, nextState, Epsilon, rand);
                    nextMrActionIndex = UtilityFunctions.GetAction(Q_MutationTable, ActionCount, nextState, Epsilon, rand);
                }
                else
                {
                    nextPrActionIndex = UtilityFunctions.GetAction(Q_ProcreationTable, ActionCount, nextState, 1.1, rand);
                    nextMrActionIndex = UtilityFunctions.GetAction(Q_MutationTable, ActionCount, nextState, 1.1, rand);
                }
                Q_ProcreationTable[State, prActionIndex] = (1.0 - Alpha) * Q_ProcreationTable[State, prActionIndex] + Alpha * (Reward + Gamma * Q_ProcreationTable[nextState, nextPrActionIndex]);
                Q_MutationTable[State, mrActionIndex] = (1.0 - Alpha) * Q_MutationTable[State, mrActionIndex] + Alpha * (Reward + Gamma * Q_MutationTable[nextState, nextMrActionIndex]);
                State = nextState;
                prvHV = HV;
                //Tuple<double, double, double> values = UtilityFunctions.GetObjectiveAverages(starPopulation);
                //Console.WriteLine("{0}\t{1}\t{2}\t{3}\t{4}\t{5}", "BWSA", gen + 1, values.Item1.ToString("N2"), values.Item2.ToString("N2"), values.Item3, starPopulation.Count);
                if (starPopchange == false)
                    starPopChangeCount++;
                //Console.WriteLine("StarPopulationchangeCount={0}", starPopChangeCount);
                if (starPopChangeCount == MaxGenerations)
                    return starPopulation;
            }
            List<int> starKeys = starPopulation.Keys.ToList<int>();
            double starHV = UtilityFunctions.CalculateHyperVolume(starPopulation, starKeys, minMK, maxMK, minEnergy, maxEnergy, minPenalty, maxPenalty, minInstability, maxInstability);
            //Console.WriteLine("starHV={0}", starHV);


            return starPopulation;
        }
        private void Canibalism(Dictionary<int, List<int>> PFs, Dictionary<int, float> CrowdingDistance, Dictionary<int, int> Rank)
        {
            List<int> iDs2Keep = new List<int>();
            List<int> pfs2BeRemoved = new List<int>();
            for (int i = 0; i < PFs.Count; i++)
            {
                if (iDs2Keep.Count < Psize)
                {
                    if (iDs2Keep.Count + PFs[i].Count <= 100)
                    {
                        iDs2Keep.AddRange(PFs[i]);
                    }
                    else
                    {
                        List<CDist_ID_Pair> list = new List<CDist_ID_Pair>();
                        foreach (var item in PFs[i])
                        {
                            list.Add(new CDist_ID_Pair(CrowdingDistance[item], item));
                        }
                        list.Sort();
                        int limit = Psize - iDs2Keep.Count;
                        int pfCount = PFs[i].Count;
                        for (int k = 0; k < pfCount; k++)
                        {
                            if (k < limit)
                                iDs2Keep.Add(list[k].ID);
                            else
                            {
                                CrowdingDistance.Remove(list[k].ID);
                                Rank.Remove(list[k].ID);
                                PFs[i].Remove(list[k].ID);
                            }
                        }
                    }
                }
                else
                {
                    foreach (var id in PFs[i])
                    {
                        CrowdingDistance.Remove(id);
                        Rank.Remove(id);
                    }
                    pfs2BeRemoved.Add(i);
                }
            }
            foreach (var key in pfs2BeRemoved)
            {
                PFs.Remove(key);
            }
            List<int> Ids2Remove = new List<int>();
            foreach (var key in Population.Keys)
            {
                if (!iDs2Keep.Contains(key)) Ids2Remove.Add(key);
            }
            foreach (var id in Ids2Remove)
            {
                Population.Remove(id);
            }
        }

        private Chromosome Mutate(Chromosome chromosome, int[,] CompletedOperationsInformation)
        {
            int r1 = rand.Next(chromosome.OperationPart.Length - 1);
            int r2 = r1 + 1;

            int o = chromosome.OperationPart[r1];

            chromosome.OperationPart[r1] = chromosome.OperationPart[r2];

            chromosome.OperationPart[r2] = o;

            int jobR1 = chromosome.OperationPart[r1];
            int jobR2 = chromosome.OperationPart[r2];
            int oprNoR1 = -1;
            int oprNoR2 = -1;

            jobR1 = chromosome.OperationPart[r1];
            jobR2 = chromosome.OperationPart[r2];

            for (int i = 0; i <= r1; i++)
            {
                if (chromosome.OperationPart[i] == jobR1) oprNoR1++;
                if (chromosome.OperationPart[i] == jobR2) oprNoR2++;
            }
            if (chromosome.OperationPart[r2] == jobR2) oprNoR2++;

            chromosome.MachinePart[r1] = rand.Next(Problem.Jobs[jobR1].Operations[oprNoR1 + CompletedOperationsInformation[jobR1, 0]].MachineTimePairs.Count);
            chromosome.MachinePart[r2] = rand.Next(Problem.Jobs[jobR2].Operations[oprNoR2 + CompletedOperationsInformation[jobR2, 0]].MachineTimePairs.Count);

            chromosome.Evaluated = false;
            return chromosome;
        }

        private List<Chromosome> Procreate(int Father, int Mother, int[,] CompletedOperationsInformation)
        {
            int tmp1 = rand.Next(Population[Father].OperationPart.Length);
            int tmp2 = rand.Next(Population[Father].OperationPart.Length);
            int r1 = Math.Min(tmp1, tmp2);
            int r2 = Math.Max(tmp1, tmp2);
            Chromosome c1 = DoCrossOver(Father, Mother, r1, r2, CompletedOperationsInformation);
            Chromosome c2 = DoCrossOver(Mother, Father, r1, r2, CompletedOperationsInformation);
            return new List<Chromosome>() { c1, c2 };
        }

        private Chromosome DoCrossOver(int chromA, int chromB, int r1, int r2, int[,] CompletedOperationsInformation)
        {
            Chromosome c = new Chromosome(Population[chromA].OperationPart.Length);
            c.Evaluated = false;
            List<int> cutSectionOpr = new List<int>();
            int[,] A_MC = new int[Problem.nJobs, 10];
            int[,] B_MC = new int[Problem.nJobs, 10];
            int[] OprCountA = new int[Problem.nJobs];
            int[] OprCountB = new int[Problem.nJobs];
            for (int i = 0; i < c.OperationPart.Length; i++)
            {
                if (i >= r1 && i <= r2)
                    cutSectionOpr.Add(Population[chromA].OperationPart[i]);

                int job = Population[chromA].OperationPart[i];
                A_MC[job, OprCountA[job]] = Population[chromA].MachinePart[i];
                OprCountA[job]++;

                job = Population[chromB].OperationPart[i];
                B_MC[job, OprCountB[job]] = Population[chromB].MachinePart[i];
                OprCountB[job]++;
            }

            List<int> chromBOprPart = new List<int>();
            chromBOprPart.AddRange(Population[chromB].OperationPart);

            foreach (var item in cutSectionOpr)
            {
                int index = chromBOprPart.IndexOf(item);
                chromBOprPart.RemoveAt(index);
            }
            int cutIndex = 0;
            int chromBIndex = 0;
            int[] OprNoList = new int[Problem.nJobs];
            for (int i = 0; i < c.OperationPart.Length; i++)
            {
                if (i >= r1 && i <= r2)
                {
                    c.OperationPart[i] = cutSectionOpr[cutIndex];
                    c.MachinePart[i] = A_MC[cutSectionOpr[cutIndex], OprNoList[cutSectionOpr[cutIndex]]];
                    OprNoList[cutSectionOpr[cutIndex]]++;
                    cutIndex++;
                }
                else
                {
                    c.OperationPart[i] = chromBOprPart[chromBIndex];
                    c.MachinePart[i] = B_MC[chromBOprPart[chromBIndex], OprNoList[chromBOprPart[chromBIndex]]];
                    OprNoList[chromBOprPart[chromBIndex]]++;
                    chromBIndex++;
                }
            }
            return c;
        }

    }
    public class UtilityFunctions
    {
        internal static Dictionary<int, Chromosome> Initialize(DFJSP Problem, int Psize, Random rand, List<Activity> CompletedOperations, List<Activity> FixedOperations, int[,] CompletedOperationsInformation)
        {
            Dictionary<int, Chromosome> Population = new Dictionary<int, Chromosome>();
            List<int> OprTemplate = new List<int>(Problem.TotalOprCount);

            for (int i = 0; i < Problem.Jobs.Count; i++)
            {
                for (int j = 0; j < Problem.Jobs[i].Operations.Count; j++)
                {
                    OprTemplate.Add(i);
                }
            }
            foreach (var opr in CompletedOperations)
            {
                OprTemplate.Remove(opr.Job);
            }
            foreach (var opr in FixedOperations)
            {
                OprTemplate.Remove(opr.Job);
            }

            for (int i = 0; i < Psize; i++)
            {
                Chromosome newTemp = new Chromosome(OprTemplate.Count);
                RandomOperation(newTemp, OprTemplate, rand);
                RandomMachine(newTemp, Problem, rand, CompletedOperationsInformation);
                Population.Add(newTemp.ID, newTemp);
            }
            return Population;
        }
        internal static Dictionary<int, Chromosome> Initialize(DFJSP Problem, int Psize, Random rand, int[,] CompletedOperationsInformation, Schedule RefSchedule)
        {
            Dictionary<int, Chromosome> Population = new Dictionary<int, Chromosome>();
            List<int> OprTemplate = new List<int>(Problem.TotalOprCount);// to be definedf dskf jlsdjfl

            for (int i = 0; i < Problem.Jobs.Count; i++)
            {
                for (int j = 0; j < Problem.Jobs[i].Operations.Count - CompletedOperationsInformation[i, 0]; j++)
                {
                    OprTemplate.Add(i);
                }
            }

            for (int i = 0; i < Psize; i++)
            {
                Chromosome newTemp = new Chromosome(Problem, CompletedOperationsInformation);
                double r = rand.NextDouble();
                if (r <= 0.1 / 5)
                {
                    RandomOperation(newTemp, OprTemplate, rand);
                    GlobalMinimumTimeRule(newTemp, Problem, rand, CompletedOperationsInformation);
                }
                else if (r <= 0.2 / 5)
                {
                    RandomOperation(newTemp, OprTemplate, rand);
                    WorkLoadConcideredRule(newTemp, Problem, rand, CompletedOperationsInformation);
                }
                else if (r <= 0.3 / 5)
                {
                    RandomOperation(newTemp, OprTemplate, rand);
                    GlobalMinimumEnergyRule(newTemp, Problem, rand, CompletedOperationsInformation);
                }
                else if (r <= 0.4 / 5)
                {
                    RandomOperation(newTemp, OprTemplate, rand);
                    EnergyLoadConcideredRule(newTemp, Problem, rand, CompletedOperationsInformation);
                }
                else if (r <= -1.001)
                {
                    if (RefSchedule.Activities.Count > 0)
                    {
                        RandomOperation(newTemp, OprTemplate, rand);
                        StabilityConcideredRule(newTemp, Problem, rand, CompletedOperationsInformation, RefSchedule);
                    }
                    else
                    {
                        RandomOperation(newTemp, OprTemplate, rand);
                        RandomMachine(newTemp, Problem, rand, CompletedOperationsInformation);
                    }
                }
                else
                {
                    RandomOperation(newTemp, OprTemplate, rand);
                    RandomMachine(newTemp, Problem, rand, CompletedOperationsInformation);
                }
                Population.Add(newTemp.ID, newTemp);
            }
            return Population;
        }
        internal static Dictionary<int, Chromosome> InitializeRandom(DFJSP Problem, int Psize, Random rand, int[,] CompletedOperationsInformation, Schedule RefSchedule)
        {
            Dictionary<int, Chromosome> Population = new Dictionary<int, Chromosome>();
            List<int> OprTemplate = new List<int>(Problem.TotalOprCount);// to be definedf dskf jlsdjfl

            for (int i = 0; i < Problem.Jobs.Count; i++)
            {
                for (int j = 0; j < Problem.Jobs[i].Operations.Count - CompletedOperationsInformation[i, 0]; j++)
                {
                    OprTemplate.Add(i);
                }
            }

            for (int i = 0; i < Psize; i++)
            {
                Chromosome newTemp = new Chromosome(Problem, CompletedOperationsInformation);
                double r = rand.NextDouble();
                if (r <= 1.0005)
                {
                    if (RefSchedule.Activities.Count > 0)
                    {
                        RandomOperation(newTemp, OprTemplate, rand);
                        StabilityConcideredRule(newTemp, Problem, rand, CompletedOperationsInformation, RefSchedule);
                    }
                    else
                    {
                        RandomOperation(newTemp, OprTemplate, rand);
                        RandomMachine(newTemp, Problem, rand, CompletedOperationsInformation);
                    }
                }
                else
                {
                    RandomOperation(newTemp, OprTemplate, rand);
                    RandomMachine(newTemp, Problem, rand, CompletedOperationsInformation);
                }
                Population.Add(newTemp.ID, newTemp);
            }
            return Population;
        }
        private static void StabilityConcideredRule(Chromosome newTemp, DFJSP Problem, Random rand, int[,] CompletedOperationsInformation, Schedule RefSchedule)
        {
            int job = 0;
            int[] oprNoList = new int[Problem.nJobs];
            int oprNo = 0;
            for (int i = 0; i < newTemp.OperationPart.Length; i++)
            {
                job = newTemp.OperationPart[i];
                oprNo = oprNoList[job] + CompletedOperationsInformation[job, 0];
                oprNoList[job]++;

                int index = 0;
                if (Problem.NewJobsNumbers.Contains(job))
                {
                    newTemp.MachinePart[i] = rand.Next(Problem.Jobs[job].Operations[oprNo].MachineTimePairs.Count);
                }
                else
                {
                    for (int k = 0; k < Problem.Jobs[job].Operations[oprNo].MachineTimePairs.Count; k++)
                    {
                        if (Problem.Jobs[job].Operations[oprNo].MachineTimePairs[k].Machine == RefSchedule.AssignedMachine[job, oprNo])
                        {
                            newTemp.MachinePart[i] = k;
                            break;
                        }
                    }

                }
            }

        }
        private static void EnergyLoadConcideredRule(Chromosome newTemp, DFJSP Problem, Random rand, int[,] CompletedOperationsInformation)
        {
            Dictionary<int, float> energyLoad = new Dictionary<int, float>();
            for (int i = 0; i < Problem.mMachines; i++)
            {
                energyLoad.Add(i, 0.0f);
            }
            int job = 0;
            int[] oprNoList = new int[Problem.nJobs];
            int oprNo = 0;
            for (int i = 0; i < newTemp.OperationPart.Length; i++)
            {
                job = newTemp.OperationPart[i];
                oprNo = oprNoList[job] + CompletedOperationsInformation[job, 0];
                oprNoList[job]++;
                float energy = float.MaxValue;
                int index = 0;

                for (int k = 0; k < Problem.Jobs[job].Operations[oprNo].MachineTimePairs.Count; k++)
                {
                    MachineTimePair pair = Problem.Jobs[job].Operations[oprNo].MachineTimePairs[k];

                    if (energyLoad[pair.Machine] + pair.Time * Problem.ProcessEngergy[pair.Machine] < energy)
                    {
                        index = k;
                        energy = energyLoad[pair.Machine] + pair.Time * Problem.ProcessEngergy[pair.Machine];
                    }
                    else if (Math.Abs(energyLoad[pair.Machine] + pair.Time * Problem.ProcessEngergy[pair.Machine] - energy) < 0.00001f)
                    {
                        if (pair.Time * Problem.ProcessEngergy[pair.Machine] < Problem.Jobs[job].Operations[oprNo].MachineTimePairs[k].Time * Problem.ProcessEngergy[Problem.Jobs[job].Operations[oprNo].MachineTimePairs[k].Machine])
                        {
                            index = k;
                            energy = energyLoad[pair.Machine] + pair.Time * Problem.ProcessEngergy[pair.Machine];
                        }
                    }
                }
                newTemp.MachinePart[i] = index;
                energyLoad[Problem.Jobs[job].Operations[oprNo].MachineTimePairs[index].Machine] = energy;
            }

        }
        private static void GlobalMinimumEnergyRule(Chromosome newTemp, DFJSP Problem, Random rand, int[,] CompletedOperationsInformation)
        {
            int job = 0;
            int[] oprNoList = new int[Problem.nJobs];
            int oprNo = 0;
            for (int i = 0; i < newTemp.OperationPart.Length; i++)
            {
                job = newTemp.OperationPart[i];
                oprNo = oprNoList[job] + CompletedOperationsInformation[job, 0];
                oprNoList[job]++;
                List<float> energies = new List<float>();
                foreach (var pair in Problem.Jobs[job].Operations[oprNo].MachineTimePairs)
                {
                    energies.Add(pair.Time * Problem.ProcessEngergy[pair.Machine]);
                }
                float minEnergy = energies.Min();
                List<int> options = new List<int>();
                for (int k = 0; k < energies.Count; k++)
                {
                    if (Math.Abs(minEnergy - energies[k]) < 0.0001f)
                        options.Add(k);
                }
                newTemp.MachinePart[i] = options[rand.Next(0, options.Count)];
            }
        }
        private static void WorkLoadConcideredRule(Chromosome newTemp, DFJSP Problem, Random rand, int[,] CompletedOperationsInformation)
        {
            Dictionary<int, int> workLoad = new Dictionary<int, int>();
            for (int i = 0; i < Problem.mMachines; i++)
            {
                workLoad.Add(i, 0);
            }
            int job = 0;
            int[] oprNoList = new int[Problem.nJobs];
            int oprNo = 0;
            for (int i = 0; i < newTemp.OperationPart.Length; i++)
            {
                job = newTemp.OperationPart[i];
                oprNo = oprNoList[job] + CompletedOperationsInformation[job, 0];
                oprNoList[job]++;
                int time = int.MaxValue;
                int index = 0;

                for (int k = 0; k < Problem.Jobs[job].Operations[oprNo].MachineTimePairs.Count; k++)
                {
                    MachineTimePair pair = Problem.Jobs[job].Operations[oprNo].MachineTimePairs[k];

                    if (workLoad[pair.Machine] + pair.Time < time)
                    {
                        index = k;
                        time = workLoad[pair.Machine] + pair.Time;
                    }
                    else if (workLoad[pair.Machine] + pair.Time == time)
                    {
                        if (pair.Time < Problem.Jobs[job].Operations[oprNo].MachineTimePairs[k].Time)
                        {
                            index = k;
                            time = workLoad[pair.Machine] + pair.Time;
                        }
                    }
                }
                newTemp.MachinePart[i] = index;
                workLoad[Problem.Jobs[job].Operations[oprNo].MachineTimePairs[index].Machine] = time;
            }
        }
        private static void GlobalMinimumTimeRule(Chromosome newTemp, DFJSP Problem, Random rand, int[,] CompletedOperationsInformation)
        {
            int job = 0;
            int[] oprNoList = new int[Problem.nJobs];
            int oprNo = 0;
            for (int i = 0; i < newTemp.OperationPart.Length; i++)
            {
                job = newTemp.OperationPart[i];
                oprNo = oprNoList[job] + CompletedOperationsInformation[job, 0];
                oprNoList[job]++;
                List<int> times = new List<int>();
                foreach (var pair in Problem.Jobs[job].Operations[oprNo].MachineTimePairs)
                {
                    times.Add(pair.Time);
                }
                int minTime = times.Min();
                List<int> options = new List<int>();
                for (int k = 0; k < times.Count; k++)
                {
                    if (minTime == times[k])
                        options.Add(k);
                }
                newTemp.MachinePart[i] = options[rand.Next(0, options.Count)];
            }
        }
        internal static void RandomMachine(Chromosome newTemp, DFJSP fjsp, Random rand, int[,] CompletedOperationInformation)
        {
            int job;
            int oprNo;
            int[] oprNoCount = new int[fjsp.Jobs.Count];
            for (int i = 0; i < newTemp.OperationPart.Length; i++)
            {
                job = newTemp.OperationPart[i];
                oprNoCount[job]++;
                oprNo = oprNoCount[job] + CompletedOperationInformation[job, 0] - 1;
                newTemp.MachinePart[i] = rand.Next(fjsp.Jobs[job].Operations[oprNo].MachineTimePairs.Count);
            }
        }
        internal static void RandomOperation(Chromosome newTemp, List<int> OprTemplate, Random rand)
        {
            List<int> templateCopy = new List<int>(OprTemplate.Count);
            templateCopy.AddRange(OprTemplate);

            for (int gene = 0; gene < OprTemplate.Count; gene++)
            {
                int n = rand.Next(templateCopy.Count);
                newTemp.OperationPart[gene] = templateCopy[n];
                templateCopy.RemoveAt(n);
            }
        }

        internal static void EvaluatePopulation_Rescheduling(Dictionary<int, Chromosome> Population, DFJSP Problem, Schedule RefSchedule, int RefTime, List<TimeSlot>[] TimeSlots, List<Activity> CompletedOperations, List<Activity> FixedOperations, int[,] CompletedOperationsInformation, int[] MachineAvailibilityInformation)
        {
            foreach (var id in Population.Keys)
            {
                if (Population[id].Evaluated == false)
                {
                    List<TimeSlot>[] localTimeSlots = new List<TimeSlot>[TimeSlots.Length];
                    for (int i = 0; i < TimeSlots.Length; i++)
                    {
                        localTimeSlots[i] = new List<TimeSlot>();
                        foreach (var tSlot in TimeSlots[i])
                        {
                            localTimeSlots[i].Add(new TimeSlot(tSlot.Start, tSlot.End));
                        }
                    }

                    Population[id].Evaluate_Rescheduling(Problem, RefSchedule, RefTime, localTimeSlots, CompletedOperations, FixedOperations, CompletedOperationsInformation, MachineAvailibilityInformation);
                }
            }
        }
        internal static void EvaluatePopulation(Dictionary<int, Chromosome> Population, DFJSP Problem, Schedule RefSchedule, int RefTime, int[,] CompletedOperationsInformation, int[] MachineAvailibilityInformation)
        {
            foreach (var id in Population.Keys)
            {
                if (Population[id].Evaluated == false)
                    Population[id].Evaluate(Problem, RefSchedule, RefTime, CompletedOperationsInformation, MachineAvailibilityInformation);
            }
        }
        internal static Dictionary<int, List<int>> ExtractParatoFronts(Dictionary<int, Chromosome> Population)
        {
            Dictionary<int, List<int>> pfs = new Dictionary<int, List<int>>();
            List<int> Pool = new List<int>();
            Pool.AddRange(Population.Keys);
            bool condition = false;
            for (int i = 0; i < int.MaxValue; i++)
            {
                if (Pool.Count > 1)
                    pfs.Add(i, new List<int>());
                else if (Pool.Count == 1)
                {
                    pfs.Add(i, new List<int>());
                    pfs[i].Add(Pool[0]);
                    break;
                }
                else
                {
                    break;
                }

                for (int j = 0; j < Pool.Count; j++)
                {
                    condition = true;
                    for (int k = 0; k < Pool.Count; k++)
                    {
                        if (j != k)
                        {
                            if (Population[Pool[k]].Dominates(Population[Pool[j]]))
                            {
                                condition = false;
                                break;
                            }
                            else
                            {
                                condition = condition && true;
                            }
                        }
                    }
                    if (condition)
                    {
                        pfs[i].Add(Pool[j]);
                    }
                }
                foreach (var item in pfs[i])
                {
                    Pool.Remove(item);
                }
            }
            return pfs;
        }

        internal static void PrintPopulationObjectives(Dictionary<int, Chromosome> Population)
        {

            foreach (var id in Population.Keys)
            {
                Console.WriteLine("{0}\t{1}\t{2}\t{3}", Population[id].ID, Population[id].MakeSpan, Population[id].EnergyUsage, Population[id].Stability);
            }
        }
        internal static Dictionary<int, float> GetCrowdingDistanceCaldeira(Dictionary<int, List<int>> PFs, Dictionary<int, Chromosome> Population, Dictionary<int, int> rank, int calculateRankUpto)
        {
            Dictionary<int, float> cDist = new Dictionary<int, float>();
            rank.Clear();
            foreach (var key in PFs.Keys)
            {
                if (key < calculateRankUpto)
                {
                    foreach (var id in PFs[key])
                    {
                        rank.Add(id, key);
                    }
                }
            }

            foreach (var id1 in Population.Keys)
            {
                int sum = 0;
                foreach (var id2 in Population.Keys)
                {
                    if (Population[id1].CheckEqualityOperationPart(Population[id2])) sum++;
                    if (Population[id1].CheckEqualityMachinePart(Population[id2])) sum++;
                }
                cDist.Add(id1, ((float)Population.Count - (float)sum / 2) / Population.Count);
            }

            return cDist;
        }


        private static float CosineDistance(Tuple<float, float, float, float> t1, Tuple<float, float, float, float> t2)
        {
            float v1 = t1.Item1 * t2.Item1 + t1.Item2 * t2.Item2 + t1.Item3 * t2.Item3 + t1.Item4 * t2.Item4;
            float v2 = t1.Item1 * t1.Item1 + t1.Item2 * t1.Item2 + t1.Item3 * t1.Item3 + t1.Item4 * t1.Item4;
            float v3 = t2.Item1 * t2.Item1 + t2.Item2 * t2.Item2 + t2.Item3 * t2.Item3 + t2.Item4 * t2.Item4;
            float v4 = (float)(v1 / Math.Sqrt(v2 * v3));
            return 0.5f * (1.0f - v4);
        }

        private static float CosineDistance(int[] arry1, int[] arry2)
        {
            float sum1 = 0, sum2 = 0, sum3 = 0;
            for (int i = 0; i < arry1.Length; i++)
            {
                sum1 += arry1[i] * arry2[i];
                sum2 += arry1[i] * arry1[i];
                sum3 += arry2[i] * arry2[i];
            }
            return (float)(0.5 * (1 - sum1 / Math.Sqrt(sum2 * sum3)));
        }

        internal static Dictionary<int, float> GetCrowdingDistanceProposed(Dictionary<int, List<int>> PFs, Dictionary<int, Chromosome> Population, Dictionary<int, int> rank)
        {
            return GetCrowdingDistanceProposed(PFs, Population, rank, PFs.Count);
        }
        internal static Dictionary<int, float> GetCrowdingDistanceProposed(Dictionary<int, List<int>> PFs, Dictionary<int, Chromosome> Population, Dictionary<int, int> rank, int calculateRankUpto)
        {
            Dictionary<int, float> cDist = new Dictionary<int, float>();
            rank.Clear();
            foreach (var key in PFs.Keys)
            {
                if (key < calculateRankUpto)
                {
                    List<MK_E_S_ID_Triplet> solutions = new List<MK_E_S_ID_Triplet>();
                    foreach (var id in PFs[key])
                    {
                        solutions.Add(new MK_E_S_ID_Triplet(Population[id].MakeSpan, Population[id].EnergyUsage, Population[id].Stability, id));
                        cDist.Add(id, 0);
                        rank.Add(id, key);
                    }
                    solutions.Sort();

                    if (solutions.Count >= 3)
                    {
                        for (int i = 0; i < solutions.Count; i++)
                        {
                            if (i == 0)
                            {
                                cDist[solutions[i].ID] += CalProposedCD(Population[solutions[solutions.Count - 1].ID], Population[solutions[1].ID]);// ((float)(M[M.Count - 1].MK - M[1].MK)) / ((float)(M[M.Count - 1].MK - M[0].MK));

                            }
                            else if (i == solutions.Count - 1)
                            {
                                cDist[solutions[i].ID] += CalProposedCD(Population[solutions[solutions.Count - 2].ID], Population[solutions[0].ID]);// ((float)(M[M.Count - 2].MK - M[0].MK)) / ((float)(M[M.Count - 1].MK - M[0].MK));
                            }
                            else
                            {
                                cDist[solutions[i].ID] += CalProposedCD(Population[solutions[i + 1].ID], Population[solutions[i - 1].ID]);// ((float)(M[i + 1].MK - M[i - 1].MK)) / ((float)(M[M.Count - 1].MK - M[0].MK));
                            }
                        }
                    }
                    else
                    {
                        for (int i = 0; i < solutions.Count; i++)
                        {
                            cDist[solutions[i].ID] += Population[solutions[i].ID].OperationPart.Length * 2;
                        }
                    }

                }
            }
            return cDist;
        }

        internal static Dictionary<int, float> GetCrowdingDistanceProposedNew(Dictionary<int, List<int>> PFs, Dictionary<int, Chromosome> Population, Dictionary<int, int> rank, int calculateRankUpto)
        {
            Dictionary<int, float> cDist = new Dictionary<int, float>();
            rank.Clear();
            foreach (var key in PFs.Keys)
            {
                if (key < calculateRankUpto)
                {
                    List<MK_E_S_ID_Triplet> solutions = new List<MK_E_S_ID_Triplet>();
                    foreach (var id in PFs[key])
                    {
                        solutions.Add(new MK_E_S_ID_Triplet(Population[id].MakeSpan, Population[id].EnergyUsage, Population[id].Stability, id));
                        cDist.Add(id, 0);
                        rank.Add(id, key);
                    }
                    solutions.Sort();

                    if (solutions.Count >= 3)
                    {
                        for (int i = 0; i < solutions.Count; i++)
                        {
                            if (i == 0)
                            {
                                cDist[solutions[i].ID] += (CosineDistance(Population[solutions[solutions.Count - 1].ID].OperationPart, Population[solutions[1].ID].OperationPart) + CosineDistance(Population[solutions[solutions.Count - 1].ID].MachinePart, Population[solutions[1].ID].MachinePart));
                                cDist[solutions[i].ID] += CosineDistance(new Tuple<float, float, float, float>(Population[solutions[solutions.Count - 1].ID].MakeSpan, Population[solutions[solutions.Count - 1].ID].EnergyUsage, (float)Population[solutions[solutions.Count - 1].ID].Penalty, Population[solutions[solutions.Count - 1].ID].Stability), new Tuple<float, float, float, float>(Population[solutions[1].ID].MakeSpan, Population[solutions[1].ID].EnergyUsage, (float)Population[solutions[1].ID].Penalty, Population[solutions[1].ID].Stability));
                            }
                            else if (i == solutions.Count - 1)
                            {
                                cDist[solutions[i].ID] += (CosineDistance(Population[solutions[solutions.Count - 2].ID].OperationPart, Population[solutions[0].ID].OperationPart) + CosineDistance(Population[solutions[solutions.Count - 2].ID].MachinePart, Population[solutions[0].ID].MachinePart));
                                cDist[solutions[i].ID] += CosineDistance(new Tuple<float, float, float, float>(Population[solutions[solutions.Count - 2].ID].MakeSpan, Population[solutions[solutions.Count - 2].ID].EnergyUsage, (float)Population[solutions[solutions.Count - 2].ID].Penalty, Population[solutions[solutions.Count - 2].ID].Stability), new Tuple<float, float, float, float>(Population[solutions[0].ID].MakeSpan, Population[solutions[0].ID].EnergyUsage, (float)Population[solutions[0].ID].Penalty, Population[solutions[0].ID].Stability));
                            }
                            else
                            {
                                cDist[solutions[i].ID] += (CosineDistance(Population[solutions[i + 1].ID].OperationPart, Population[solutions[i - 1].ID].OperationPart) + CosineDistance(Population[solutions[i + 1].ID].MachinePart, Population[solutions[i - 1].ID].MachinePart));
                                cDist[solutions[i].ID] += CosineDistance(new Tuple<float, float, float, float>(Population[solutions[i + 1].ID].MakeSpan, Population[solutions[i + 1].ID].EnergyUsage, (float)Population[solutions[i + 1].ID].Penalty, Population[solutions[i + 1].ID].Stability), new Tuple<float, float, float, float>(Population[solutions[i - 1].ID].MakeSpan, Population[solutions[i - 1].ID].EnergyUsage, (float)Population[solutions[i - 1].ID].Penalty, Population[solutions[i - 1].ID].Stability));
                            }
                        }
                    }
                    else
                    {
                        for (int i = 0; i < solutions.Count; i++)
                        {
                            cDist[solutions[i].ID] += Population[solutions[i].ID].OperationPart.Length * 2;
                        }
                    }

                }
            }
            return cDist;
        }

        private static float CalProposedCD(Chromosome c1, Chromosome c2)
        {
            float sum = 0;
            for (int i = 0; i < c1.OperationPart.Length; i++)
            {
                sum += c1.OperationPart[i] == c2.OperationPart[i] ? 0 : 1.0f;
                sum += c1.MachinePart[i] == c2.MachinePart[i] ? 0 : 1.0f;
            }
            return sum / (2 * c1.OperationPart.Length);
        }

        internal static Dictionary<int, float> GetCrowdingDistanceConvensional(Dictionary<int, List<int>> PFs, Dictionary<int, Chromosome> Population, Dictionary<int, int> rank)
        {
            Dictionary<int, float> cDist = new Dictionary<int, float>();
            rank.Clear();

            foreach (var key in PFs.Keys)
            {
                List<MK_ID_Pair> M = new List<MK_ID_Pair>();
                List<E_ID_Pair> E = new List<E_ID_Pair>();
                List<S_ID_Pair> S = new List<S_ID_Pair>();
                foreach (var id in PFs[key])
                {
                    M.Add(new MK_ID_Pair(Population[id].MakeSpan, id));
                    E.Add(new E_ID_Pair(Population[id].EnergyUsage, id));
                    S.Add(new S_ID_Pair(Population[id].Stability, id));
                    cDist.Add(id, 0);
                    rank.Add(id, key);
                }
                M.Sort();
                E.Sort();
                S.Sort();

                if (M.Count >= 3)
                {
                    for (int i = 0; i < M.Count; i++)
                    {
                        if (i == 0)
                        {
                            cDist[M[i].ID] += ((float)(M[M.Count - 1].MK - M[1].MK)) / ((float)(M[M.Count - 1].MK - M[0].MK));
                        }
                        else if (i == M.Count - 1)
                        {
                            cDist[M[i].ID] += ((float)(M[M.Count - 2].MK - M[0].MK)) / ((float)(M[M.Count - 1].MK - M[0].MK));
                        }
                        else
                        {
                            cDist[M[i].ID] += ((float)(M[i + 1].MK - M[i - 1].MK)) / ((float)(M[M.Count - 1].MK - M[0].MK));
                        }
                    }
                }
                else
                {
                    for (int i = 0; i < M.Count; i++)
                    {
                        cDist[M[i].ID] += 1.0f;
                    }
                }

                if (E.Count >= 3)
                {
                    for (int i = 0; i < E.Count; i++)
                    {
                        if (i == 0)
                        {
                            cDist[E[i].ID] += ((float)(E[E.Count - 1].E - E[1].E)) / ((float)(E[E.Count - 1].E - E[0].E));
                        }
                        else if (i == E.Count - 1)
                        {
                            cDist[E[i].ID] += ((float)(E[E.Count - 2].E - E[0].E)) / ((float)(E[E.Count - 1].E - E[0].E));
                        }
                        else
                        {
                            cDist[E[i].ID] += ((float)(E[i + 1].E - E[i - 1].E)) / ((float)(E[E.Count - 1].E - E[0].E));
                        }
                    }
                }
                else
                {
                    for (int i = 0; i < E.Count; i++)
                    {
                        cDist[E[i].ID] += 1.0f;
                    }
                }

                if (S.Count >= 3)
                {
                    for (int i = 0; i < S.Count; i++)
                    {
                        if (i == 0)
                        {
                            cDist[S[i].ID] += ((float)(S[S.Count - 1].S - S[1].S)) / 100.0f;
                        }
                        else if (i == S.Count - 1)
                        {
                            cDist[S[i].ID] += ((float)(S[S.Count - 2].S - S[0].S)) / 100.0f;
                        }
                        else
                        {
                            cDist[S[i].ID] += ((float)(S[i + 1].S - S[i - 1].S)) / 100.0f;
                        }
                    }
                }
                else
                {
                    for (int i = 0; i < S.Count; i++)
                    {
                        cDist[S[i].ID] += 1.0f;
                    }
                }
            }
            return cDist;
        }

        internal static bool SolutionExists(Dictionary<int, Chromosome> starPopulation, Chromosome tmpChrom)
        {
            foreach (var key in starPopulation.Keys)
            {
                if (starPopulation[key].MakeSpan == tmpChrom.MakeSpan && Math.Abs(starPopulation[key].EnergyUsage - tmpChrom.EnergyUsage) < 0.0001 && Math.Abs(starPopulation[key].Penalty - tmpChrom.Penalty) < 0.0001 && Math.Abs(starPopulation[key].Stability - tmpChrom.Stability) < 0.0001)
                    return true;
            }
            return false;
        }

        internal static Dictionary<int, List<OperationInfoStruc>> GenerateGanttChart(Schedule schedule, bool full)
        {
            Dictionary<int, List<OperationInfoStruc>> gantt = new Dictionary<int, List<OperationInfoStruc>>();
            foreach (var act in schedule.Activities)
            {
                if (full == true || act.Status == 1)
                {
                    if (!gantt.ContainsKey(act.Machine)) gantt.Add(act.Machine, new List<OperationInfoStruc>());
                    gantt[act.Machine].Add(new OperationInfoStruc(act.ID, act.Job, act.Machine, act.OprNo, act.Start, act.End, 0, 0, 0));
                }
            }
            foreach (var machine in gantt.Keys)
            {
                gantt[machine].Sort();
            }
            return gantt;
        }


        internal static List<int> GetListOfBestChromsomes(List<int> PFzero, Dictionary<int, Chromosome> localSearchedPopulation, Dictionary<int, float> localSearchCrowdingDistance)
        {
            //if (starPopulation[key].MakeSpan == tmpChrom.MakeSpan && Math.Abs(starPopulation[key].EnergyUsage - tmpChrom.EnergyUsage) < 0.0001 && Math.Abs(starPopulation[key].Stability - tmpChrom.Stability) < 0.0001)
            List<int> copyPF = new List<int>();
            copyPF.AddRange(PFzero);
            List<int> returnIDs = new List<int>();
            while (copyPF.Count > 0)
            {
                List<Chromosome> equalObjectiveValue = new List<Chromosome>();
                int sIndex = copyPF[0];
                equalObjectiveValue.Add(localSearchedPopulation[sIndex]);
                copyPF.Remove(sIndex);
                List<int> idstoremove = new List<int>();
                foreach (var solID in copyPF)
                {
                    if (localSearchedPopulation[solID].MakeSpan == localSearchedPopulation[sIndex].MakeSpan && Math.Abs(localSearchedPopulation[solID].EnergyUsage - localSearchedPopulation[sIndex].EnergyUsage) < 0.0001 && Math.Abs(localSearchedPopulation[solID].Stability - localSearchedPopulation[sIndex].Stability) < 0.0001)
                    {
                        if (localSearchCrowdingDistance[sIndex] < localSearchCrowdingDistance[solID])
                        {
                            equalObjectiveValue.Clear();
                            equalObjectiveValue.Add(localSearchedPopulation[solID]);
                        }
                        idstoremove.Add(solID);
                    }
                }
                returnIDs.Add(equalObjectiveValue[0].ID);
                foreach (var item in idstoremove)
                {
                    copyPF.Remove(item);
                }
            }
            return returnIDs;
        }


        internal static void RemoveDuplicates(List<Schedule> NewSolutions)
        {
            int loopCount = NewSolutions.Count;
            for (int i = 0; i < NewSolutions.Count; i++)
            {
                List<int> indexes2Remove = new List<int>();
                for (int j = 0; j < loopCount; j++)
                {
                    if (i != j)
                    {
                        if (NewSolutions[i].Compare(NewSolutions[j]) == true)
                        {
                            indexes2Remove.Add(j);
                        }
                    }
                }
                for (int k = indexes2Remove.Count - 1; k >= 0; k--)
                {
                    NewSolutions.RemoveAt(indexes2Remove[k]);
                }
                loopCount = NewSolutions.Count;
            }
        }

        internal static Dictionary<int, List<OperationInfoStruc>> CalculateIdelSlackTotalSlackIntervals(Dictionary<int, List<OperationInfoStruc>> gantt, int Reftime, int RefMakeSpan)
        {
            foreach (var machine in gantt.Keys)
            {
                for (int i = 0; i < gantt[machine].Count; i++)
                {
                    if (gantt[machine][i].Start >= Reftime)
                    {

                        if (gantt[machine].Count > 1 && i > 0)
                            gantt[machine][i] = new OperationInfoStruc(gantt[machine][i].ID, gantt[machine][i].Job, machine, gantt[machine][i].OprNo, gantt[machine][i].Start, gantt[machine][i].End, gantt[machine][i].Start - Math.Max(Reftime, gantt[machine][i - 1].End), gantt[machine][i].PartialSlack, gantt[machine][i].TotalSlack);

                        if (i == gantt[machine].Count - 1)
                        {

                            if (OperationHasJobSuccessor(gantt[machine][i], gantt))
                            {
                                gantt[machine][i] = new OperationInfoStruc(gantt[machine][i].ID, gantt[machine][i].Job, machine, gantt[machine][i].OprNo, gantt[machine][i].Start, gantt[machine][i].End, gantt[machine][i].IdelTime, Math.Min(RefMakeSpan, OperationJobSuccessorStartTime(gantt[machine][i], gantt)) - gantt[machine][i].End, gantt[machine][i].TotalSlack);
                            }
                            else
                            {
                                gantt[machine][i] = new OperationInfoStruc(gantt[machine][i].ID, gantt[machine][i].Job, machine, gantt[machine][i].OprNo, gantt[machine][i].Start, gantt[machine][i].End, gantt[machine][i].IdelTime, RefMakeSpan - gantt[machine][i].End, gantt[machine][i].TotalSlack);
                            }

                        }
                        else
                        {
                            if (OperationHasJobSuccessor(gantt[machine][i], gantt))
                            {
                                gantt[machine][i] = new OperationInfoStruc(gantt[machine][i].ID, gantt[machine][i].Job, machine, gantt[machine][i].OprNo, gantt[machine][i].Start, gantt[machine][i].End, gantt[machine][i].IdelTime, Math.Min(gantt[machine][i + 1].Start, OperationJobSuccessorStartTime(gantt[machine][i], gantt)) - gantt[machine][i].End, gantt[machine][i].TotalSlack);
                            }
                            else
                            {
                                gantt[machine][i] = new OperationInfoStruc(gantt[machine][i].ID, gantt[machine][i].Job, machine, gantt[machine][i].OprNo, gantt[machine][i].Start, gantt[machine][i].End, gantt[machine][i].IdelTime, Math.Min(gantt[machine][i + 1].Start, RefMakeSpan) - gantt[machine][i].End, gantt[machine][i].TotalSlack);
                            }
                        }
                    }
                }
            }
            /*
            foreach (var machine in gantt.Keys)
            {
                for (int i = gantt[machine].Count-1; i >= 0; i--)
                {
                    if (gantt[machine][i].Start >= Reftime)
                    {
                        if (i == gantt[machine].Count - 1)
                        {

                            if (OperationHasJobSuccessor(gantt[machine][i], gantt))
                            {
                                gantt[machine][i] = new OperationInfoStruc(gantt[machine][i].ID, gantt[machine][i].Job, gantt[machine][i].OprNo, gantt[machine][i].Start, gantt[machine][i].End, gantt[machine][i].IdelTime, gantt[machine][i].PartialSlack, Math.Min(RefMakeSpan, OperationJobSuccessorTotalSlackTime(gantt[machine][i], gantt)) + gantt[machine][i].PartialSlack);
                            }
                            else
                            {
                                gantt[machine][i] = new OperationInfoStruc(gantt[machine][i].ID, gantt[machine][i].Job, gantt[machine][i].OprNo, gantt[machine][i].Start, gantt[machine][i].End, gantt[machine][i].IdelTime, gantt[machine][i].PartialSlack, gantt[machine][i].PartialSlack);
                            }

                        }
                        else
                        {
                            if (OperationHasJobSuccessor(gantt[machine][i], gantt))
                            {
                                gantt[machine][i] = new OperationInfoStruc(gantt[machine][i].ID, gantt[machine][i].Job, gantt[machine][i].OprNo, gantt[machine][i].Start, gantt[machine][i].End, gantt[machine][i].IdelTime, gantt[machine][i].PartialSlack, Math.Min(gantt[machine][i + 1].TotalSlack, OperationJobSuccessorTotalSlackTime(gantt[machine][i],gantt)) + gantt[machine][i].PartialSlack);
                            }
                            else
                            {
                                gantt[machine][i] = new OperationInfoStruc(gantt[machine][i].ID, gantt[machine][i].Job, gantt[machine][i].OprNo, gantt[machine][i].Start, gantt[machine][i].End, gantt[machine][i].IdelTime, gantt[machine][i].PartialSlack, Math.Min(gantt[machine][i + 1].TotalSlack, RefMakeSpan) + gantt[machine][i].PartialSlack);
                            }
                        }
                    }
                }
            }
            */
            foreach (var machine in gantt.Keys)
            {
                for (int i = gantt[machine].Count - 1; i >= 0; i--)
                {
                    if (gantt[machine][i].Start >= Reftime)
                    {
                        if (i == gantt[machine].Count - 1)
                        {

                            if (OperationHasJobSuccessor(gantt[machine][i], gantt))
                            {
                                gantt[machine][i] = new OperationInfoStruc(gantt[machine][i].ID, gantt[machine][i].Job, machine, gantt[machine][i].OprNo, gantt[machine][i].Start, gantt[machine][i].End, gantt[machine][i].IdelTime, gantt[machine][i].PartialSlack, OperationJobSuccessorStartTime(gantt[machine][i], gantt) + OperationJobSuccessorTotalSlackTime(gantt[machine][i], gantt) - gantt[machine][i].End);
                            }
                            else
                            {
                                gantt[machine][i] = new OperationInfoStruc(gantt[machine][i].ID, gantt[machine][i].Job, machine, gantt[machine][i].OprNo, gantt[machine][i].Start, gantt[machine][i].End, gantt[machine][i].IdelTime, gantt[machine][i].PartialSlack, gantt[machine][i].PartialSlack);
                            }

                        }
                        else
                        {
                            if (OperationHasJobSuccessor(gantt[machine][i], gantt))
                            {
                                gantt[machine][i] = new OperationInfoStruc(gantt[machine][i].ID, gantt[machine][i].Job, machine, gantt[machine][i].OprNo, gantt[machine][i].Start, gantt[machine][i].End, gantt[machine][i].IdelTime, gantt[machine][i].PartialSlack, Math.Min(gantt[machine][i + 1].TotalSlack + gantt[machine][i + 1].Start, OperationJobSuccessorTotalSlackTime(gantt[machine][i], gantt) + OperationJobSuccessorStartTime(gantt[machine][i], gantt)) - gantt[machine][i].End);
                            }
                            else
                            {
                                gantt[machine][i] = new OperationInfoStruc(gantt[machine][i].ID, gantt[machine][i].Job, machine, gantt[machine][i].OprNo, gantt[machine][i].Start, gantt[machine][i].End, gantt[machine][i].IdelTime, gantt[machine][i].PartialSlack, gantt[machine][i + 1].TotalSlack + gantt[machine][i + 1].Start - gantt[machine][i].End);
                            }
                        }
                    }
                }
            }

            return gantt;
        }

        public static bool OperationHasJobSuccessor(OperationInfoStruc opration, Dictionary<int, List<OperationInfoStruc>> gantt)
        {
            foreach (var machine in gantt.Keys)
            {
                foreach (var opr in gantt[machine])
                {
                    if (opr.Job == opration.Job && opr.OprNo == opration.OprNo + 1) return true;
                }
            }
            return false;
        }
        public static OperationInfoStruc OperationbSuccessor(OperationInfoStruc opration, Dictionary<int, List<OperationInfoStruc>> gantt)
        {
            foreach (var machine in gantt.Keys)
            {
                foreach (var opr in gantt[machine])
                {
                    if (opr.Job == opration.Job && opr.OprNo == opration.OprNo + 1) return opr;
                }
            }
            return new OperationInfoStruc();
        }
        public static bool OperationHasMachineSuccessor(OperationInfoStruc opration, int machine, Dictionary<int, List<OperationInfoStruc>> gantt)
        {
            bool found = false;
            for (int i = 0; i < gantt[machine].Count; i++)
            {
                if (gantt[machine][i].ID == opration.ID) found = true;
                if (found == true && i < gantt[machine].Count - 1) return true;

            }
            return false;
        }
        public static OperationInfoStruc OperationMachineSuccessor(OperationInfoStruc opration, int machine, Dictionary<int, List<OperationInfoStruc>> gantt)
        {
            bool found = false;
            for (int i = 0; i < gantt[machine].Count; i++)
            {
                if (gantt[machine][i].ID == opration.ID) found = true;
                if (found == true && i < gantt[machine].Count - 1) return gantt[machine][i + 1];

            }
            return new OperationInfoStruc();
        }
        private static int OperationJobSuccessorStartTime(OperationInfoStruc opration, Dictionary<int, List<OperationInfoStruc>> gantt)
        {
            foreach (var machine in gantt.Keys)
            {
                foreach (var opr in gantt[machine])
                {
                    if (opr.Job == opration.Job && opr.OprNo == opration.OprNo + 1) return opr.Start;
                }
            }
            return int.MaxValue;
        }
        private static int OperationJobSuccessorTotalSlackTime(OperationInfoStruc opration, Dictionary<int, List<OperationInfoStruc>> gantt)
        {
            foreach (var machine in gantt.Keys)
            {
                foreach (var opr in gantt[machine])
                {
                    if (opr.Job == opration.Job && opr.OprNo == opration.OprNo + 1) return opr.TotalSlack;
                }
            }
            return int.MaxValue;
        }

        internal static Dictionary<int, List<OperationInfoStruc>> UpdateOperation(Dictionary<int, List<OperationInfoStruc>> gantt, int ID2Update, int Start, int End, int idelTime, int partialSlacktime, int totalSlacktime)
        {
            foreach (var machine in gantt.Keys)
            {
                for (int j = 0; j < gantt[machine].Count; j++)
                {
                    if (gantt[machine][j].ID == ID2Update)
                    {
                        gantt[machine][j] = new OperationInfoStruc(gantt[machine][j].ID, gantt[machine][j].Job, gantt[machine][j].Machine, gantt[machine][j].OprNo, Start, End, idelTime, partialSlacktime, totalSlacktime);
                        return gantt;
                    }
                }
            }
            return gantt;
        }


        internal static Chromosome GetLowestMakespan(Dictionary<int, Chromosome> dictionary)
        {
            Chromosome temp = new Chromosome(true);
            temp.MakeSpan = int.MaxValue;

            foreach (var item in dictionary.Keys)
            {
                if (dictionary[item].MakeSpan < temp.MakeSpan)
                    temp = new Chromosome(dictionary[item]);
            }
            return temp;
        }

        internal static Tuple<double, double, double, double, double, double> GetNormalizationRanges(Dictionary<int, Chromosome> Population, DFJSP dfjsp)
        {
            double minMK = double.MaxValue, maxMK = 0;
            double minEnergy = 0, maxEnergy = 0;
            double maxPenalty = 0;
            double maxInstability = 0;
            foreach (var job in dfjsp.Jobs)
            {
                double minProcessTime = GetMinimumProcessTime(job);
                if (minProcessTime < minMK) minMK = minProcessTime;
                maxMK += minProcessTime;
            }
            minEnergy = GetMinimumEnergy(dfjsp);
            maxEnergy = GetMaximumEnergy(dfjsp);

            maxPenalty = 2 * GetMaximumPenalty(Population.Values);

            maxInstability = 10 * GetMaximumInstability(Population.Values);

            return new Tuple<double, double, double, double, double, double>(minMK, maxMK, minEnergy, maxEnergy, maxPenalty, maxInstability);
        }

        private static double GetMaximumInstability(Dictionary<int, Chromosome>.ValueCollection valueCollection)
        {
            double max = double.MinValue;
            foreach (var spider in valueCollection)
            {
                if (spider.Stability > max) max = spider.Stability;
            }
            return max;
        }

        private static double GetMaximumPenalty(Dictionary<int, Chromosome>.ValueCollection valueCollection)
        {
            double max = double.MinValue;
            foreach (var spider in valueCollection)
            {
                if (spider.Penalty > max) max = spider.Penalty;
            }
            return max;
        }

        private static double GetMaximumEnergy(DFJSP dfjsp)
        {
            double energy = 0;
            foreach (var job in dfjsp.Jobs)
            {
                foreach (var opr in job.Operations)
                {
                    double localEnergy = double.MinValue;
                    foreach (var pair in opr.MachineTimePairs)
                    {
                        double temp = pair.Time * dfjsp.ProcessEngergy[pair.Machine];
                        if (temp > localEnergy) localEnergy = temp;
                    }
                    energy += localEnergy;
                }
            }
            return energy;
        }

        private static double GetMinimumEnergy(DFJSP dfjsp)
        {
            double energy = 0;
            foreach (var job in dfjsp.Jobs)
            {
                foreach (var opr in job.Operations)
                {
                    double localEnergy = double.MaxValue;
                    foreach (var pair in opr.MachineTimePairs)
                    {
                        double temp = pair.Time * dfjsp.ProcessEngergy[pair.Machine];
                        if (temp < localEnergy) localEnergy = temp;
                    }
                    energy += localEnergy;
                }
            }
            return energy;
        }

        private static double GetMinimumProcessTime(Job job)
        {
            double minProcessTime = 0;
            foreach (var opr in job.Operations)
            {
                double localMinTime = double.MaxValue;
                foreach (var pair in opr.MachineTimePairs)
                {
                    if (pair.Time < localMinTime) localMinTime = pair.Time;
                }
                minProcessTime += localMinTime;
            }
            return minProcessTime;
        }


        internal static double CalculateHyperVolume(Dictionary<int, Chromosome> Population, List<int> PF, double minMK, double maxMK, double minEnergy, double maxEnergy, double minPenalty, double maxPenalty, double minInstability, double maxInstability)
        {
            Dictionary<int, Chromosome> UniqueSpiders = new Dictionary<int, Chromosome>();
            foreach (var id in PF)
            {
                if (!UtilityFunctions.SolutionExists(UniqueSpiders, Population[id]))
                    UniqueSpiders.Add(id, Population[id]);
            }
            List<int> localPF = UniqueSpiders.Keys.ToList<int>();
            double totalHyperVolume = 0;
            for (int objectiveIndex = 0; objectiveIndex < 4; objectiveIndex++)
            {
                double objectiveHyperVolume = 0;
                foreach (var id in localPF)
                {
                    double nMK = ((double)Population[id].MakeSpan - minMK) / (maxMK - minMK);
                    double nEN = ((double)Population[id].EnergyUsage - minEnergy) / (maxEnergy - minEnergy);
                    double nPN = ((double)Population[id].Penalty - minPenalty) / (maxPenalty - minPenalty);
                    double nIN = ((double)Population[id].Stability - minInstability) / (maxInstability - minInstability);
                    List<double> point = new List<double> { nMK, nEN, nPN, nIN };

                    double partialHyperVolume = 1;
                    for (int i = 0; i < 4; i++)
                    {
                        if (i != objectiveIndex)
                        {
                            partialHyperVolume *= Math.Max(0, 1.0 - point[i]);
                        }
                    }
                    objectiveHyperVolume += partialHyperVolume;
                }
                totalHyperVolume += objectiveHyperVolume;
            }
            return totalHyperVolume;
        }


        internal static Tuple<double, double, double, double> GetPopulationAverages(Dictionary<int, Chromosome> Population)
        {
            double avgMK = 0, avgEnergy = 0, avgPenalty = 0, avgInstability = 0;
            foreach (var id in Population.Keys)
            {
                avgMK += Population[id].MakeSpan;
                avgEnergy += Population[id].EnergyUsage;
                avgPenalty += Population[id].Penalty;
                avgInstability += Population[id].Stability;
            }
            return new Tuple<double, double, double, double>(avgMK / Population.Count, avgEnergy / Population.Count, avgPenalty / Population.Count, avgInstability / Population.Count);
        }

        internal static int GetState(double deltaMK, double deltaEnergy, double deltaPenalty, double deltaInstability)
        {
            if (deltaMK >= 0 && deltaEnergy >= 0 && deltaPenalty >= 0 && deltaInstability >= 0)
                return 0;
            else if (deltaMK >= 0 && deltaEnergy >= 0 && deltaPenalty >= 0 && deltaInstability < 0)
                return 1;
            else if (deltaMK >= 0 && deltaEnergy >= 0 && deltaPenalty < 0 && deltaInstability >= 0)
                return 2;
            else if (deltaMK >= 0 && deltaEnergy >= 0 && deltaPenalty < 0 && deltaInstability < 0)
                return 3;
            else if (deltaMK >= 0 && deltaEnergy < 0 && deltaPenalty >= 0 && deltaInstability >= 0)
                return 4;
            else if (deltaMK >= 0 && deltaEnergy < 0 && deltaPenalty >= 0 && deltaInstability < 0)
                return 5;
            else if (deltaMK >= 0 && deltaEnergy < 0 && deltaPenalty < 0 && deltaInstability >= 0)
                return 6;
            else if (deltaMK >= 0 && deltaEnergy < 0 && deltaPenalty < 0 && deltaInstability < 0)
                return 7;
            else if (deltaMK < 0 && deltaEnergy >= 0 && deltaPenalty >= 0 && deltaInstability >= 0)
                return 8;
            else if (deltaMK < 0 && deltaEnergy >= 0 && deltaPenalty >= 0 && deltaInstability < 0)
                return 9;
            else if (deltaMK < 0 && deltaEnergy >= 0 && deltaPenalty < 0 && deltaInstability >= 0)
                return 10;
            else if (deltaMK < 0 && deltaEnergy >= 0 && deltaPenalty < 0 && deltaInstability < 0)
                return 11;
            else if (deltaMK < 0 && deltaEnergy < 0 && deltaPenalty >= 0 && deltaInstability >= 0)
                return 12;
            else if (deltaMK < 0 && deltaEnergy < 0 && deltaPenalty >= 0 && deltaInstability < 0)
                return 13;
            else if (deltaMK < 0 && deltaEnergy < 0 && deltaPenalty < 0 && deltaInstability >= 0)
                return 14;
            else if (deltaMK < 0 && deltaEnergy < 0 && deltaPenalty < 0 && deltaInstability < 0)
                return 15;
            return -1;
        }

        internal static int GetAction(double[,] Q_ProcreationTable, int ActionCount, int State, double Epsilon, Random rand)
        {
            int maxIndex = -1;
            double maxValue = 0.00001;
            bool maxFound = false;
            if (Epsilon >= rand.NextDouble())
            {
                for (int i = 0; i < ActionCount; i++)
                {
                    if (Q_ProcreationTable[State, i] > maxValue)
                    {
                        maxValue = Q_ProcreationTable[State, i];
                        maxIndex = i;
                        maxFound = true;
                    }
                }

                if (maxFound == true)
                    return maxIndex;
            }

            return rand.Next(0, ActionCount);
        }

        internal static double GetReward(double HV, double prvHV)
        {
            double ratio = HV / prvHV;
            if (ratio > 1)
            {
                return ratio * 10.0 > 10 ? 10.0 : ratio * 10.0;
            }
            return 0.0;
        }

        internal static List<Activity> GetCompletedOperations(Schedule RefSchedule, int RefTime)
        {
            List<Activity> operations = new List<Activity>();
            foreach (var opr in RefSchedule.Activities)
            {
                if (opr.Start < RefTime)
                    operations.Add(new Activity(0, opr.Machine, opr.MachineIndex, opr.Job, opr.OprNo, opr.Start, opr.End, 0, 0));
            }
            return operations;
        }

        internal static List<Activity> GetFixedOperations(Schedule RefSchedule, int RefTime, int Priority, DFJSP dfjsp)
        {
            List<Activity> operations = new List<Activity>();
            foreach (var opr in RefSchedule.Activities)
            {
                if (opr.Start >= RefTime && dfjsp.Jobs[opr.Job].Priority <= Priority)
                    operations.Add(new Activity(0, opr.Machine, opr.MachineIndex, opr.Job, opr.OprNo, opr.Start, opr.End, 1, opr.Energy));
            }
            return operations;
        }

        internal static List<TimeSlot>[] GetTimeSlots(int mMachines, int RefTime, List<Activity> FixedOperations, int[] MachineAvailabilityTimes)
        {
            List<TimeSlot>[] TimeSlots = new List<TimeSlot>[mMachines];
            FixedOperations.Sort();
            for (int m = 0; m < mMachines; m++)
            {
                TimeSlots[m] = new List<TimeSlot>();
                List<TimeSlot> slotList = new List<TimeSlot>();
                slotList.Add(new TimeSlot(Math.Max(RefTime, MachineAvailabilityTimes[m]), Math.Max(RefTime, MachineAvailabilityTimes[m])));
                foreach (var opr in FixedOperations)
                {
                    if (opr.Machine == m)
                        slotList.Add(new TimeSlot(opr.Start, opr.End));
                }
                slotList.Add(new TimeSlot(int.MaxValue, int.MaxValue));
                for (int i = 0; i < slotList.Count - 1; i++)
                {
                    if (slotList[i].End - slotList[i + 1].Start < 0) TimeSlots[m].Add(new TimeSlot(slotList[i].End, slotList[i + 1].Start));
                }

            }


            return TimeSlots;
        }
        internal static List<TimeSlot>[] GetTimeSlots1(int mMachines, int RefTime, List<Activity> FixedOperations, int[] MachineAvailabilityTimes)
        {
            List<TimeSlot>[] TimeSlots = new List<TimeSlot>[mMachines];
            int[] localMachineTimes = new int[mMachines];
            for (int i = 0; i < mMachines; i++)
            {
                TimeSlots[i] = new List<TimeSlot>();
                TimeSlots[i].Add(new TimeSlot(RefTime, RefTime));
                localMachineTimes[i] = MachineAvailabilityTimes[i];
            }
            FixedOperations.Sort();

            foreach (var opr in FixedOperations)
            {
                if (opr.Start - localMachineTimes[opr.Machine] > 0)
                {
                    TimeSlots[opr.Machine].Add(new TimeSlot(localMachineTimes[opr.Machine], opr.Start));
                    localMachineTimes[opr.Machine] = opr.End;
                }
            }
            for (int i = 0; i < mMachines; i++)
            {
                TimeSlots[i].Add(new TimeSlot(localMachineTimes[i], int.MaxValue));
            }
            return TimeSlots;
        }

        internal static int[,] GetJobOperationToMachineMapping(Schedule sch, int totalJobs, int totalOperations)
        {
            int[,] structure = new int[totalJobs, totalOperations];
            foreach (var opr in sch.Activities)
            {
                structure[opr.Job, opr.OprNo] = opr.Machine;
            }
            return structure;
        }

        internal static int[,] GetJobOperationToStartTimeMapping(Schedule sch, int totalJobs, int totalOperations)
        {
            int[,] structure = new int[totalJobs, totalOperations];
            foreach (var opr in sch.Activities)
            {
                structure[opr.Job, opr.OprNo] = opr.Start;
            }
            return structure;
        }

        internal static List<Activity> GetFixedOperationsJobCancelation(Schedule RefSchedule, int RefTime, int Priority, int job, DFJSP dfjsp)
        {
            List<Activity> operations = new List<Activity>();
            foreach (var opr in RefSchedule.Activities)
            {
                if (opr.Start >= RefTime && dfjsp.Jobs[opr.Job].Priority <= Priority && opr.Job != job)
                    operations.Add(new Activity(0, opr.Machine, opr.MachineIndex, opr.Job, opr.OprNo, opr.Start, opr.End, 1, opr.Energy));
            }
            return operations;
        }

        internal static List<Activity> GetFixedOperationsPrioirtyHigh2Low(Schedule RefSchedule, int RefTime, int newPriority, int job, DFJSP dfjsp)
        {
            List<Activity> operations = new List<Activity>();
            foreach (var opr in RefSchedule.Activities)
            {
                if (opr.Start >= RefTime && dfjsp.Jobs[opr.Job].Priority < newPriority && opr.Job != job)
                    operations.Add(new Activity(0, opr.Machine, opr.MachineIndex, opr.Job, opr.OprNo, opr.Start, opr.End, 1, opr.Energy));
            }
            return operations;
        }

        internal static List<Activity> GetFixedOperationsPrioirtyLow2High(Schedule RefSchedule, int RefTime, int oldPriority, int job, DFJSP dfjsp)
        {
            List<Activity> operations = new List<Activity>();
            foreach (var opr in RefSchedule.Activities)
            {
                if (opr.Start >= RefTime && dfjsp.Jobs[opr.Job].Priority <= oldPriority && opr.Job != job)
                    operations.Add(new Activity(0, opr.Machine, opr.MachineIndex, opr.Job, opr.OprNo, opr.Start, opr.End, 1, opr.Energy));
            }
            return operations;
        }

        internal static Dictionary<int, float> GetCrowdingDistanceHybridSimilarity(Dictionary<int, List<int>> PFs, Dictionary<int, Chromosome> Population, Dictionary<int, int> rank, int calculateRankUpto)
        {
            Dictionary<int, float> cDist = new Dictionary<int, float>();
            rank.Clear();
            foreach (var key in PFs.Keys)
            {
                if (key < calculateRankUpto)
                {
                    List<MK_E_S_ID_Triplet> solutions = new List<MK_E_S_ID_Triplet>();
                    foreach (var id in PFs[key])
                    {
                        solutions.Add(new MK_E_S_ID_Triplet(Population[id].MakeSpan, Population[id].EnergyUsage, Population[id].Stability, id));
                        cDist.Add(id, 0);
                        rank.Add(id, key);
                    }
                    solutions.Sort();

                    if (solutions.Count >= 3)
                    {
                        for (int i = 0; i < solutions.Count; i++)
                        {
                            if (i == 0)
                            {
                                cDist[solutions[i].ID] += CalProposedCD(Population[solutions[solutions.Count - 1].ID], Population[solutions[1].ID]);
                                cDist[solutions[i].ID] += EucledianDistance(new Tuple<float, float, float, float>(Population[solutions[solutions.Count - 1].ID].MakeSpan, Population[solutions[solutions.Count - 1].ID].EnergyUsage, (float)Population[solutions[solutions.Count - 1].ID].Penalty, Population[solutions[solutions.Count - 1].ID].Stability), new Tuple<float, float, float, float>(Population[solutions[1].ID].MakeSpan, Population[solutions[1].ID].EnergyUsage, (float)Population[solutions[1].ID].Penalty, Population[solutions[1].ID].Stability));
                            }
                            else if (i == solutions.Count - 1)
                            {
                                cDist[solutions[i].ID] += CalProposedCD(Population[solutions[solutions.Count - 2].ID], Population[solutions[0].ID]);
                                cDist[solutions[i].ID] += EucledianDistance(new Tuple<float, float, float, float>(Population[solutions[solutions.Count - 2].ID].MakeSpan, Population[solutions[solutions.Count - 2].ID].EnergyUsage, (float)Population[solutions[solutions.Count - 2].ID].Penalty, Population[solutions[solutions.Count - 2].ID].Stability), new Tuple<float, float, float, float>(Population[solutions[0].ID].MakeSpan, Population[solutions[0].ID].EnergyUsage, (float)Population[solutions[0].ID].Penalty, Population[solutions[0].ID].Stability));
                            }
                            else
                            {
                                cDist[solutions[i].ID] += CalProposedCD(Population[solutions[i + 1].ID], Population[solutions[i - 1].ID]);
                                cDist[solutions[i].ID] += EucledianDistance(new Tuple<float, float, float, float>(Population[solutions[i + 1].ID].MakeSpan, Population[solutions[i + 1].ID].EnergyUsage, (float)Population[solutions[i + 1].ID].Penalty, Population[solutions[i + 1].ID].Stability), new Tuple<float, float, float, float>(Population[solutions[i - 1].ID].MakeSpan, Population[solutions[i - 1].ID].EnergyUsage, (float)Population[solutions[i - 1].ID].Penalty, Population[solutions[i - 1].ID].Stability));
                            }
                        }
                    }
                    else
                    {
                        for (int i = 0; i < solutions.Count; i++)
                        {
                            cDist[solutions[i].ID] += Population[solutions[i].ID].OperationPart.Length * 2;
                        }
                    }

                }
            }
            return cDist;

        }

        private static float EucledianDistance(Tuple<float, float, float, float> t1, Tuple<float, float, float, float> t2)
        {
            return (float)Math.Sqrt(Math.Pow(t1.Item1 - t2.Item1, 2) + Math.Pow(t1.Item2 - t2.Item2, 2) + Math.Pow(t1.Item3 - t2.Item3, 2) + Math.Pow(t1.Item4 - t2.Item4, 2));
        }

        internal static double EucledianDistance(Chromosome p1, Chromosome p2)
        {
            return Math.Sqrt(Math.Pow(p1.MakeSpan - p2.MakeSpan, 2) + Math.Pow(p1.EnergyUsage - p2.EnergyUsage, 2) + Math.Pow(p1.Penalty - p2.Penalty, 2) + Math.Pow(p1.Stability - p2.Stability, 2));
        }


    }
    public class DFJSP
    {
        public string Name;
        public int nJobs, mMachines;
        public double McPerOpr;
        public List<Job> Jobs;
        public List<float> OnOFFEnergy;
        public List<float> IdelEngergy;
        public List<float> ProcessEngergy;
        public int TotalOprCount = 0;
        public int MaxMakeSpan = int.MaxValue;
        public List<int> NewJobsNumbers;
        public List<int> CancelJobNumbers;
        public List<int> PriorityChangeJobNumbers;
        public List<int> NewPriority;
        public List<int> DueDates;
        public double RelaxationFactor = 1.2;
        public double Wurgent;
        public double Wnormal;
        public double Wlow;
        public List<Chromosome> ExactSolutionsList;

        public DFJSP(string fileName, double inWurgent, double inWnormal, double inWlow)
            : this(fileName)
        {
            Wurgent = inWurgent;
            Wnormal = inWnormal;
            Wlow = inWlow;
        }
        public DFJSP(string fileName) : this(fileName, 1, 1, 1, 1, 1, 1) { }
        public DFJSP(string fileName, double lowEarlyWeight, double lowLateWeight, double normalEarlyWeight, double normalLateWeight, double highEarlyWeight, double highLateWeight)
        {
            TotalOprCount = 0;
            MaxMakeSpan = int.MaxValue;
            Name = fileName.Substring(fileName.LastIndexOf('\\') + 1).Replace(".fjs", "").Trim();
            Jobs = new List<Job>();
            OnOFFEnergy = new List<float>();
            IdelEngergy = new List<float>();
            ProcessEngergy = new List<float>();
            NewJobsNumbers = new List<int>();
            CancelJobNumbers = new List<int>();
            PriorityChangeJobNumbers = new List<int>();
            NewPriority = new List<int>();
            DueDates = new List<int>();
            List<Chromosome> ExactSolutionsList = new List<Chromosome>();

            System.IO.FileStream aFile = new System.IO.FileStream(fileName, System.IO.FileMode.Open, System.IO.FileAccess.Read);
            System.IO.StreamReader sr = new System.IO.StreamReader(aFile);

            string line = sr.ReadLine().Trim().Replace('\t', ' ').Replace("  ", " ").Replace("  ", " ");

            string[] tokens = line.Trim().Split('\t', ' ');
            nJobs = Convert.ToInt32(tokens[0]);
            mMachines = Convert.ToInt32(tokens[1]);
            if (tokens.Length == 3)
                McPerOpr = Convert.ToDouble(tokens[2]);

            for (int i = 0; i < nJobs; i++)
            {
                line = sr.ReadLine().Trim().Replace('\t', ' ').Replace("  ", " ").Replace("  ", " ");
                Queue<int> data = new Queue<int>();
                foreach (var item in line.Split(' '))
                {
                    data.Enqueue(Convert.ToInt32(item.Trim()));
                }
                int priority = data.Dequeue();
                double early = 1;
                double Late = 1;
                switch (priority)
                {
                    case (1):
                        early = highEarlyWeight;
                        Late = highLateWeight;
                        break;
                    case (2):
                        early = normalEarlyWeight;
                        Late = normalLateWeight;
                        break;
                    case (3):
                        early = lowEarlyWeight;
                        Late = lowLateWeight;
                        break;
                    default:
                        break;
                }
                int tOprs = data.Dequeue();
                TotalOprCount += tOprs;
                Jobs.Add(new Job(priority, early, Late));
                double totalTime = 0;
                for (int j = 0; j < tOprs; j++)
                {
                    Jobs[i].Operations.Add(new Operation());
                    int nPairs = data.Dequeue();

                    double meanTime = 0;
                    for (int k = 0; k < nPairs; k++)
                    {
                        Jobs[i].Operations[j].MachineTimePairs.Add(new MachineTimePair(data.Dequeue() - 1, data.Dequeue()));
                        Jobs[i].Operations[j].CapableMachines.Add(Jobs[i].Operations[j].MachineTimePairs[Jobs[i].Operations[j].MachineTimePairs.Count - 1].Machine);
                        meanTime += Jobs[i].Operations[j].MachineTimePairs[k].Time;
                    }
                    meanTime = meanTime / nPairs;
                    totalTime += meanTime;
                }
                DueDates.Add((int)Math.Ceiling(RelaxationFactor * totalTime));
            }
            line = sr.ReadLine().Trim();
            foreach (var item in line.Split(' '))
            {
                OnOFFEnergy.Add(Convert.ToSingle(item));
            }
            line = sr.ReadLine().Trim();
            foreach (var item in line.Split(' '))
            {
                IdelEngergy.Add(Convert.ToSingle(item));
            }
            line = sr.ReadLine().Trim();
            foreach (var item in line.Split(' '))
            {
                ProcessEngergy.Add(Convert.ToSingle(item));
            }
            sr.Close();
            aFile.Close();
        }
        public int AddNewJob(string fileName)
        {
            return AddNewJob(fileName, 1, 1, 1, 1, 1, 1);
        }
        public int AddNewJob(string fileName, double lowEarlyWeight, double lowLateWeight, double normalEarlyWeight, double normalLateWeight, double highEarlyWeight, double highLateWeight)
        {
            System.IO.FileStream aFile = new System.IO.FileStream(fileName, System.IO.FileMode.Open, System.IO.FileAccess.Read);
            System.IO.StreamReader sr = new System.IO.StreamReader(aFile);


            string line = sr.ReadLine().Trim().Replace('\t', ' ').Replace("  ", " ").Replace("  ", " ");
            Queue<int> data = new Queue<int>();
            foreach (var item in line.Split(' '))
            {
                data.Enqueue(Convert.ToInt32(item.Trim()));
            }
            int refTime = data.Dequeue();
            int priority = data.Dequeue();
            double early = 1;
            double Late = 1;
            switch (priority)
            {
                case (1):
                    early = highEarlyWeight;
                    Late = highLateWeight;
                    break;
                case (2):
                    early = normalEarlyWeight;
                    Late = normalLateWeight;
                    break;
                case (3):
                    early = lowEarlyWeight;
                    Late = lowLateWeight;
                    break;
                default:
                    break;
            }
            int tOprs = data.Dequeue();
            TotalOprCount += tOprs;
            Jobs.Add(new Job(priority, early, Late));
            int i = Jobs.Count - 1;
            double totalTime = 0;
            for (int j = 0; j < tOprs; j++)
            {
                Jobs[i].Operations.Add(new Operation());
                int nPairs = data.Dequeue();
                double meanTime = 0;
                for (int k = 0; k < nPairs; k++)
                {
                    Jobs[i].Operations[j].MachineTimePairs.Add(new MachineTimePair(data.Dequeue() - 1, data.Dequeue()));
                    Jobs[i].Operations[j].CapableMachines.Add(Jobs[i].Operations[j].MachineTimePairs[Jobs[i].Operations[j].MachineTimePairs.Count - 1].Machine);
                    meanTime += Jobs[i].Operations[j].MachineTimePairs[k].Time;
                }
                meanTime = meanTime / nPairs;
                totalTime += meanTime;
            }
            DueDates.Add(refTime + (int)Math.Ceiling(RelaxationFactor * totalTime));
            nJobs++;
            NewJobsNumbers.Clear();
            NewJobsNumbers.Add(i);
            sr.Close();
            aFile.Close();
            return refTime;
        }
        public int CancellJob(string fileName)
        {
            System.IO.FileStream aFile = new System.IO.FileStream(fileName, System.IO.FileMode.Open, System.IO.FileAccess.Read);
            System.IO.StreamReader sr = new System.IO.StreamReader(aFile);


            string line = sr.ReadLine().Trim().Replace('\t', ' ').Replace("  ", " ").Replace("  ", " ");
            Queue<int> data = new Queue<int>();
            foreach (var item in line.Split(' '))
            {
                data.Enqueue(Convert.ToInt32(item.Trim()));
            }
            int refTime = data.Dequeue();
            CancelJobNumbers.Clear();
            CancelJobNumbers.Add(data.Dequeue());
            sr.Close();
            aFile.Close();
            return refTime;
        }
        public int PriorityChange(string fileName)
        {
            System.IO.FileStream aFile = new System.IO.FileStream(fileName, System.IO.FileMode.Open, System.IO.FileAccess.Read);
            System.IO.StreamReader sr = new System.IO.StreamReader(aFile);


            string line = sr.ReadLine().Trim().Replace('\t', ' ').Replace("  ", " ").Replace("  ", " ");
            Queue<int> data = new Queue<int>();
            foreach (var item in line.Split(' '))
            {
                data.Enqueue(Convert.ToInt32(item.Trim()));
            }
            int refTime = data.Dequeue();
            PriorityChangeJobNumbers.Clear();
            NewPriority.Clear();
            PriorityChangeJobNumbers.Add(data.Dequeue());
            NewPriority.Add(data.Dequeue());
            sr.Close();
            aFile.Close();
            return refTime;
        }

        /// <summary>
        /// if ZeroBassed is true then first machine is called zero, if its true then first machine will be printed as 1
        /// </summary>
        /// <param name="ZeroBassed"></param>
        public void Print(bool ZeroBassed)
        {
            Console.WriteLine(Name);
            Console.WriteLine("Jobs    \t{0}", nJobs);
            Console.WriteLine("Machines\t{0}", mMachines);
            Console.WriteLine("MC/Opr  \t{0}", McPerOpr);

            int j = 0;

            foreach (Job job in Jobs)
            {
                Console.WriteLine("{0}({1})", j++, job.OperationCount);
                int o = 1;
                foreach (Operation operation in job.Operations)
                {
                    Console.WriteLine("\t{0}({1})", o++, operation.MC_Time_Pair_Count);
                    foreach (MachineTimePair machinetimePair in operation.MachineTimePairs)
                    {
                        Console.WriteLine("\t\t{0}\t{1}", machinetimePair.Machine + (ZeroBassed ? 0 : 1), machinetimePair.Time);
                    }
                }
                //Console.ReadKey();
            }
            for (int i = 0; i < ProcessEngergy.Count; i++)
            {
                Console.WriteLine("M{0}\t{1}\t{2}\t{3}", i + (ZeroBassed ? 0 : 1), OnOFFEnergy[i], IdelEngergy[i], ProcessEngergy[i]);
            }
        }
        public void ExactSolution(string SequanceFile)
        {
            this.ExactSolutionsList = new List<Chromosome>();
            int n = TotalOprCount;
            int P = (int)Math.Pow(2, n);
            int[,] mAssignments = new int[P, TotalOprCount];

            for (int k = 0; k < P; k++)
            {
                for (int i = 0; i < n; i++)
                {
                    //Console.Write((k & (0x01 << i)) >> i);
                    mAssignments[k, i] = (k & (0x01 << i)) >> i;
                }
                //Console.WriteLine();
            }
            /*Console.WriteLine("Array");
            for (int i = 0; i < P; i++)
            {
                for (int j = 0; j < n; j++)
                {
                    Console.Write(mAssignments[i, j]);
                }
                Console.WriteLine();
            }
            */
            System.IO.FileStream afile = new System.IO.FileStream(SequanceFile, System.IO.FileMode.Open, System.IO.FileAccess.Read);
            System.IO.StreamReader sr = new System.IO.StreamReader(afile);

            string str = "";
            Chromosome candidate = new Chromosome(TotalOprCount);

            while (!sr.EndOfStream)
            {
                str = sr.ReadLine().Trim('\t');
                string[] tokens = str.Split('\t');
                for (int i = 0; i < tokens.Length; i++)
                {
                    candidate.OperationPart[i] = Convert.ToInt32(tokens[i]);
                }

                for (int i = 0; i < P; i++)
                {
                    candidate.Evaluated = false;
                    for (int j = 0; j < n; j++)
                    {
                        candidate.MachinePart[j] = mAssignments[i, j];
                    }
                    candidate.Evaluate(this);
                    Console.WriteLine("{0}\t{1}", candidate.MakeSpan, candidate.EnergyUsage);
                    Chromosome chrom = new Chromosome(1);
                    chrom.MakeSpan = candidate.MakeSpan;
                    chrom.EnergyUsage = candidate.EnergyUsage;
                    InsertIntoExactSolutionList(chrom);
                }
            }


            sr.Close();
            afile.Close();


            Console.WriteLine();
        }
        private void InsertIntoExactSolutionList(Chromosome chrom)
        {
            foreach (var c in ExactSolutionsList)
            {
                if (c.DominatesF1F2Only(chrom))
                    return;
            }
            foreach (var c in ExactSolutionsList)
            {
                if (c.EqualResults(chrom))
                    return;
            }
            ExactSolutionsList.Add(chrom);
            for (int i = ExactSolutionsList.Count - 1; i >= 0; i--)
            {
                if (chrom.DominatesF1F2Only(ExactSolutionsList[i]))
                {
                    ExactSolutionsList.RemoveAt(i);
                    i++;
                }
            }
        }
    }
    public class Job
    {
        public List<Operation> Operations;
        public int Priority;
        public double WeightErly;
        public double WeightLate;

        public Job(int priority, double inWeightErly, double inWeightLate)
        {
            Operations = new List<Operation>();
            Priority = priority;
            WeightErly = inWeightErly;
            WeightLate = inWeightLate;
        }


        public int OperationCount
        {
            get
            {
                return Operations.Count;
            }
        }
    }
    public class Operation
    {
        public List<MachineTimePair> MachineTimePairs;
        public List<int> CapableMachines;
        public Operation()
        {
            MachineTimePairs = new List<MachineTimePair>();
            CapableMachines = new List<int>();
        }
        public int MC_Time_Pair_Count
        {
            get
            {
                return MachineTimePairs.Count;
            }
        }
    }
    public class MachineTimePair : IComparable
    {
        /// <summary>
        /// zero based index for machin. 0 means machine 1 and so on
        /// </summary>
        public int Machine;
        /// <summary>
        /// 
        /// </summary>
        public int Time;
        public MachineTimePair(int inMachine, int inTime)
        {
            Machine = inMachine;
            Time = inTime;
        }

        int IComparable.CompareTo(object obj)
        {
            return Time.CompareTo(((MachineTimePair)obj).Time);
        }
    }
    public class Chromosome
    {
        public static int IDindex = 0;
        public int[] OperationPart;
        public int[] MachinePart;
        public int MakeSpan;
        public float EnergyUsage;
        public float Stability;
        public double Penalty;
        public int ID;
        public bool Evaluated;
        public Schedule schedule;

        public Chromosome(bool trial)
        {
            OperationPart = new int[] { 0, 1, 2, 0, 1, 2, 0, 2 };
            //OperationSequence = new int[] { 0, 1, 2, 3, 0, 1, 2, 3, 0, 1, 2, 2 };
            MachinePart = new int[] { 1, 0, 1, 0, 1, 1, 1, 0 };
            //MachineAssignement[0] = new int[] { 3, 0, 3 };
            //MachineAssignement[1] = new int[] { 0, 4, 4 };
            //MachineAssignement[2] = new int[] { 2, 1, 0, 2 };
            //MachineAssignement[3] = new int[] { 1, 1 };
            //Fitness = 12;
            Evaluated = false;
            schedule = new Schedule(3, 3);
        }
        public Chromosome(int Length)
        {
            OperationPart = new int[Length];
            MachinePart = new int[Length];
            MakeSpan = -1;
            EnergyUsage = 0;
            Stability = 0;
            Penalty = 0;
            ID = IDindex++;
            Evaluated = false;
            schedule = new Schedule(0, 0);
        }
        public Chromosome(DFJSP dfjsp, int[,] completeOprationInfo)
        {
            int comOpr = 0;
            for (int i = 0; i < dfjsp.nJobs; i++)
            {
                comOpr += completeOprationInfo[i, 0];
            }
            OperationPart = new int[dfjsp.TotalOprCount - comOpr];
            MachinePart = new int[dfjsp.TotalOprCount - comOpr];
            MakeSpan = -1;
            EnergyUsage = 0;
            Stability = 0;
            Penalty = 0;
            ID = IDindex++;
            Evaluated = false;
            schedule = new Schedule(dfjsp.nJobs, dfjsp.mMachines);
        }
        public Chromosome(Chromosome chrom)
        {
            OperationPart = new int[chrom.OperationPart.Length];
            MachinePart = new int[chrom.MachinePart.Length];

            for (int i = 0; i < chrom.OperationPart.Length; i++)
            {
                OperationPart[i] = chrom.OperationPart[i];
                MachinePart[i] = chrom.MachinePart[i];
            }
            MakeSpan = chrom.MakeSpan;
            EnergyUsage = chrom.EnergyUsage;
            Stability = chrom.Stability;
            Penalty = chrom.Penalty;
            ID = IDindex++;
            Evaluated = chrom.Evaluated;
            schedule = chrom.schedule;
        }

        public Chromosome(Schedule sol)
        {
            ID = IDindex++;
            //sol.Activities.Sort();
            List<int> oPart = new List<int>(), mPart = new List<int>();
            for (int i = 0; i < sol.Activities.Count; i++)
            {
                if (sol.Activities[i].Start >= sol.RefTime)
                {
                    oPart.Add(sol.Activities[i].Job);
                    mPart.Add(sol.Activities[i].MachineIndex);
                }
            }
            OperationPart = new int[oPart.Count];
            MachinePart = new int[mPart.Count];
            oPart.CopyTo(OperationPart);
            mPart.CopyTo(MachinePart);
            schedule = new Schedule(sol);
            MakeSpan = sol.MakeSpan;
            EnergyUsage = sol.EnergyUsage;
            Stability = sol.Stability;
            Penalty = sol.Penalty;
        }
        internal bool EqualResults(Chromosome chrom)
        {
            if (this.MakeSpan == chrom.MakeSpan && Math.Abs(this.EnergyUsage - chrom.EnergyUsage) <= 0.0001)
                return true;
            return false;
        }
        public Schedule Evaluate_Rescheduling(DFJSP jssp, Schedule refSchedule, int refTime, List<TimeSlot>[] TimeSlots, List<Activity> CompletedOperations, List<Activity> FixedOperations, int[,] completeOprationInfo, int[] MachineAvailability)
        {
            int Cmax = 0;
            EnergyUsage = 0;
            int[] OperationNumber = new int[jssp.nJobs];
            int[] EarliestStartTime = new int[jssp.nJobs];
            for (int i = 0; i < jssp.nJobs; i++)
            {
                OperationNumber[i] = completeOprationInfo[i, 0];
            }
            for (int i = 0; i < EarliestStartTime.Length; i++)
            {
                EarliestStartTime[i] = completeOprationInfo[i, 1];
            }

            Schedule sch = new Schedule(jssp.nJobs, jssp.mMachines);
            sch.RefTime = refTime;

            int job, crntMachine, crntTime2Plan;

            int ActivityID = 0;
            foreach (var opr in CompletedOperations)
            {
                sch.Activities.Add(new Activity(ActivityID++, opr.Machine, opr.MachineIndex, opr.Job, opr.OprNo, opr.Start, opr.End, opr.Status, opr.Energy));
                Cmax = Math.Max(Cmax, opr.End);
            }
            foreach (var opr in FixedOperations)
            {
                sch.Activities.Add(new Activity(ActivityID++, opr.Machine, opr.MachineIndex, opr.Job, opr.OprNo, opr.Start, opr.End, opr.Status, opr.Energy));
                EnergyUsage += opr.Energy;
                Cmax = Math.Max(Cmax, opr.End);
            }


            for (int i = 0; i < OperationPart.Length; i++)
            {
                job = this.OperationPart[i];
                crntMachine = jssp.Jobs[job].Operations[OperationNumber[job]].MachineTimePairs[this.MachinePart[i]].Machine;
                crntTime2Plan = jssp.Jobs[job].Operations[OperationNumber[job]].MachineTimePairs[this.MachinePart[i]].Time;
                OperationNumber[job]++;

                for (int s = 0; s < TimeSlots[crntMachine].Count; s++)
                {
                    if (TimeSlots[crntMachine][s].Interval >= crntTime2Plan)
                    {
                        if (EarliestStartTime[job] <= TimeSlots[crntMachine][s].Start)
                        {
                            sch.Activities.Add(new Activity(ActivityID++, crntMachine, this.MachinePart[i], job, OperationNumber[job] - 1, TimeSlots[crntMachine][s].Start, TimeSlots[crntMachine][s].Start + crntTime2Plan, jssp.NewJobsNumbers.Contains(job) ? 2 : 1, jssp.ProcessEngergy[crntMachine] * crntTime2Plan));
                            Cmax = Math.Max(Cmax, TimeSlots[crntMachine][s].Start + crntTime2Plan);
                            EnergyUsage += jssp.ProcessEngergy[crntMachine] * crntTime2Plan;
                            EarliestStartTime[job] = TimeSlots[crntMachine][s].Start + crntTime2Plan;
                            if (TimeSlots[crntMachine][s].Start + crntTime2Plan < TimeSlots[crntMachine][s].End)
                            {
                                TimeSlots[crntMachine].Insert(s + 1, new TimeSlot(TimeSlots[crntMachine][s].Start + crntTime2Plan, TimeSlots[crntMachine][s].End));
                            }
                            TimeSlots[crntMachine].RemoveAt(s);
                            break;
                        }
                        else if (EarliestStartTime[job] + crntTime2Plan <= TimeSlots[crntMachine][s].End)
                        {
                            sch.Activities.Add(new Activity(ActivityID++, crntMachine, this.MachinePart[i], job, OperationNumber[job] - 1, EarliestStartTime[job], EarliestStartTime[job] + crntTime2Plan, jssp.NewJobsNumbers.Contains(job) ? 2 : 1, jssp.ProcessEngergy[crntMachine] * crntTime2Plan));
                            Cmax = Math.Max(Cmax, EarliestStartTime[job] + crntTime2Plan);
                            EnergyUsage += jssp.ProcessEngergy[crntMachine] * crntTime2Plan;
                            if (EarliestStartTime[job] + crntTime2Plan < TimeSlots[crntMachine][s].End)
                            {
                                TimeSlots[crntMachine].Insert(s + 1, new TimeSlot(EarliestStartTime[job] + crntTime2Plan, TimeSlots[crntMachine][s].End));
                            }
                            TimeSlots[crntMachine].Insert(s + 1, new TimeSlot(TimeSlots[crntMachine][s].Start, EarliestStartTime[job]));
                            TimeSlots[crntMachine].RemoveAt(s);
                            EarliestStartTime[job] = EarliestStartTime[job] + crntTime2Plan;
                            break;
                        }
                    }

                }


            }
            sch.EmptyActivities = new List<Activity>();
            int EmpltyActivityID = 0;
            foreach (var act in refSchedule.EmptyActivities)
            {
                if (act.Start < refTime) sch.EmptyActivities.Add(new Activity(EmpltyActivityID++, act.Machine, -1, -1, -1, act.Start, Math.Min(act.End, refTime), act.Status, 0));
            }
            for (int m = 0; m < jssp.mMachines; m++)
            {
                foreach (var tSlot in TimeSlots[m])
                {
                    float energy = 0;
                    int status = -1;
                    if (jssp.IdelEngergy[m] * tSlot.Interval > jssp.OnOFFEnergy[m])
                    {
                        energy = jssp.OnOFFEnergy[m];
                        status = 4;
                    }
                    else
                    {
                        energy = tSlot.Interval * jssp.IdelEngergy[m];
                        status = 3;
                    }
                    sch.EmptyActivities.Add(new Activity(EmpltyActivityID++, m, -1, -1, -1, tSlot.Start, Math.Min(tSlot.End, Cmax), status, energy));
                    EnergyUsage += energy;
                }
            }

            MakeSpan = Cmax;
            sch.MakeSpan = Cmax;
            sch.EnergyUsage = EnergyUsage;
            sch.RefTime = refTime;
            Stability = refTime > 0 ? CalculateStability_Rescheduling(refSchedule, sch, jssp.NewJobsNumbers, jssp.nJobs, jssp.TotalOprCount) : 0;
            sch.Stability = Stability;

            //Penalty = CalculatePenalty(jssp, sch);
            Penalty = CalculateDueDateNonConformance(jssp, sch);
            sch.Penalty = Penalty;
            Evaluated = true;
            schedule = sch;
            return sch;
        }

        public Schedule Evaluate(DFJSP jssp, Schedule refSchedule, int refTime, int[,] completeOprationInfo, int[] MachineAvailability)
        {
            int Cmax = 0;
            EnergyUsage = 0;
            int[] OperationNumber = new int[jssp.nJobs];
            int[] EarliestStartTime = new int[jssp.nJobs];
            for (int i = 0; i < jssp.nJobs; i++)
            {
                OperationNumber[i] = completeOprationInfo[i, 0];
            }
            for (int i = 0; i < EarliestStartTime.Length; i++)
            {
                EarliestStartTime[i] = completeOprationInfo[i, 1];
            }

            Schedule sch = new Schedule(jssp.nJobs, jssp.mMachines);
            sch.RefTime = refTime;
            sch.AssignedMachine = new int[jssp.nJobs, 10];
            sch.StartTime = new int[jssp.nJobs, 10];

            int job, crntMachine, crntTime2Plan;
            List<TimeSlot>[] TimeSlots = new List<TimeSlot>[jssp.mMachines];
            for (int i = 0; i < jssp.mMachines; i++)
            {
                TimeSlots[i] = new List<TimeSlot>();
                TimeSlots[i].Add(new TimeSlot(MachineAvailability[i], jssp.MaxMakeSpan));
                sch.EmptyTimeSlots.Add(i, new List<TimeSlot>());
            }

            int ActivityID = 0;
            foreach (var act in refSchedule.Activities)
            {
                if (act.Start < refTime)
                {
                    sch.Activities.Add(new Activity(ActivityID++, act.Machine, act.MachineIndex, act.Job, act.OprNo, act.Start, act.End, 0, act.Energy));
                    EnergyUsage += 0;
                    sch.AssignedMachine[act.Job, act.OprNo] = refSchedule.AssignedMachine[act.Job, act.OprNo];
                    sch.StartTime[act.Job, act.OprNo] = refSchedule.StartTime[act.Job, act.OprNo];
                }
            }
            foreach (var key in refSchedule.EmptyTimeSlots.Keys)
            {
                foreach (var slot in refSchedule.EmptyTimeSlots[key])
                {
                    if (slot.Start < refTime)
                        sch.EmptyTimeSlots[key].Add(new TimeSlot(slot.Start, Math.Min(refTime, slot.End)));
                    else if (slot.Start >= refTime)
                        break;
                }
            }

            for (int i = 0; i < OperationPart.Length; i++)
            {
                job = this.OperationPart[i];
                crntMachine = jssp.Jobs[job].Operations[OperationNumber[job]].MachineTimePairs[this.MachinePart[i]].Machine;
                crntTime2Plan = jssp.Jobs[job].Operations[OperationNumber[job]].MachineTimePairs[this.MachinePart[i]].Time;
                OperationNumber[job]++;

                for (int s = 0; s < TimeSlots[crntMachine].Count; s++)
                {
                    if (TimeSlots[crntMachine][s].Interval >= crntTime2Plan)
                    {
                        if (EarliestStartTime[job] <= TimeSlots[crntMachine][s].Start)
                        {
                            sch.Activities.Add(new Activity(ActivityID++, crntMachine, this.MachinePart[i], job, OperationNumber[job] - 1, TimeSlots[crntMachine][s].Start, TimeSlots[crntMachine][s].Start + crntTime2Plan, jssp.NewJobsNumbers.Contains(job) ? 2 : 1, jssp.ProcessEngergy[crntMachine] * crntTime2Plan));
                            EnergyUsage += jssp.ProcessEngergy[crntMachine] * crntTime2Plan;
                            sch.AssignedMachine[job, OperationNumber[job] - 1] = crntMachine;
                            sch.StartTime[job, OperationNumber[job] - 1] = TimeSlots[crntMachine][s].Start;
                            //sch.WorkLoadTable[crntMachine] += crntTime2Plan;
                            //sch.MachineOperationTable[crntMachine].Add(ActivityID - 1);
                            Cmax = Math.Max(Cmax, TimeSlots[crntMachine][s].Start + crntTime2Plan);
                            EarliestStartTime[job] = TimeSlots[crntMachine][s].Start + crntTime2Plan;
                            if (TimeSlots[crntMachine][s].Start + crntTime2Plan < TimeSlots[crntMachine][s].End)
                            {
                                TimeSlots[crntMachine].Insert(s + 1, new TimeSlot(TimeSlots[crntMachine][s].Start + crntTime2Plan, TimeSlots[crntMachine][s].End));
                            }
                            TimeSlots[crntMachine].RemoveAt(s);
                            break;
                        }
                        else if (EarliestStartTime[job] + crntTime2Plan <= TimeSlots[crntMachine][s].End)
                        {
                            sch.Activities.Add(new Activity(ActivityID++, crntMachine, this.MachinePart[i], job, OperationNumber[job] - 1, EarliestStartTime[job], EarliestStartTime[job] + crntTime2Plan, jssp.NewJobsNumbers.Contains(job) ? 2 : 1, jssp.ProcessEngergy[crntMachine] * crntTime2Plan));
                            EnergyUsage += jssp.ProcessEngergy[crntMachine] * crntTime2Plan;
                            sch.AssignedMachine[job, OperationNumber[job] - 1] = crntMachine;
                            sch.StartTime[job, OperationNumber[job] - 1] = EarliestStartTime[job];
                            //sch.WorkLoadTable[crntMachine] += crntTime2Plan;
                            //sch.MachineOperationTable[crntMachine].Add(ActivityID - 1);
                            Cmax = Math.Max(Cmax, EarliestStartTime[job] + crntTime2Plan);
                            if (EarliestStartTime[job] + crntTime2Plan < TimeSlots[crntMachine][s].End)
                            {
                                TimeSlots[crntMachine].Insert(s + 1, new TimeSlot(EarliestStartTime[job] + crntTime2Plan, TimeSlots[crntMachine][s].End));
                            }
                            TimeSlots[crntMachine].Insert(s + 1, new TimeSlot(TimeSlots[crntMachine][s].Start, EarliestStartTime[job]));
                            TimeSlots[crntMachine].RemoveAt(s);
                            EarliestStartTime[job] = EarliestStartTime[job] + crntTime2Plan;
                            //TimeSlots[crntMachine].Sort();
                            break;
                        }
                    }

                }


            }
            sch.TimeSlots = new Dictionary<int, List<TimeSlot>>();
            for (int i = 0; i < TimeSlots.Length; i++)
            {
                sch.TimeSlots.Add(i, new List<TimeSlot>());
                sch.TimeSlots[i].AddRange(TimeSlots[i]);
            }
            //DisplayTimeLines(TimeLine, jssp.Machines, jssp.MaxMakeSpan);
            for (int i = 0; i < TimeSlots.Length; i++)
            {
                foreach (var slot in TimeSlots[i])
                {
                    if (sch.EmptyTimeSlots[i].Count > 0 && sch.EmptyTimeSlots[i][sch.EmptyTimeSlots[i].Count - 1].End == slot.Start)
                    {
                        TimeSlot s1 = new TimeSlot(sch.EmptyTimeSlots[i][sch.EmptyTimeSlots[i].Count - 1].Start, Math.Min(slot.End, Cmax));
                        if (s1.Interval > 0)
                        {
                            sch.EmptyTimeSlots[i].Add(s1);
                            sch.EmptyTimeSlots[i].RemoveAt(sch.EmptyTimeSlots[i].Count - 2);
                        }
                    }
                    else
                    {
                        TimeSlot s1 = new TimeSlot(slot.Start, Math.Min(Cmax, slot.End));
                        if (s1.Interval > 0)
                            sch.EmptyTimeSlots[i].Add(s1);
                    }
                }
            }

            int emptyID = 0;
            foreach (int key in sch.EmptyTimeSlots.Keys)
            {
                int status;
                float energy;
                foreach (var slot in sch.EmptyTimeSlots[key])
                {
                    if (jssp.IdelEngergy[key] * slot.Interval > jssp.OnOFFEnergy[key])
                    {
                        energy = jssp.OnOFFEnergy[key];
                        status = 4;
                    }
                    else
                    {
                        energy = slot.Interval * jssp.IdelEngergy[key];
                        status = 3;
                    }
                    sch.EmptyActivities.Add(new Activity(emptyID++, key, -1, -1, -1, slot.Start, slot.End, status, energy));
                    EnergyUsage += energy;
                }
            }

            MakeSpan = Cmax;
            sch.MakeSpan = Cmax;
            sch.EnergyUsage = EnergyUsage;
            sch.RefTime = refTime;
            Stability = refTime > 0 ? CalculateStability(refSchedule, sch, jssp.NewJobsNumbers) : 0;
            sch.Stability = Stability;

            //Penalty = CalculatePenalty(jssp, sch);
            Penalty = CalculateDueDateNonConformance(jssp, sch);
            sch.Penalty = Penalty;
            Evaluated = true;
            schedule = sch;
            return sch;
        }
        public Schedule Evaluate(DFJSP jssp)
        {
            int Cmax = 0;
            EnergyUsage = 0;
            int[] OperationNumber = new int[jssp.nJobs];
            int[] EarliestStartTime = new int[jssp.nJobs];

            Schedule sch = new Schedule(jssp.nJobs, jssp.mMachines);
            sch.RefTime = 0;
            sch.AssignedMachine = new int[jssp.nJobs, jssp.TotalOprCount];
            sch.StartTime = new int[jssp.nJobs, jssp.TotalOprCount];

            int job, crntMachine, crntTime2Plan;
            List<TimeSlot>[] TimeSlots = new List<TimeSlot>[jssp.mMachines];
            for (int i = 0; i < jssp.mMachines; i++)
            {
                TimeSlots[i] = new List<TimeSlot>();
                TimeSlots[i].Add(new TimeSlot(0, jssp.MaxMakeSpan));
                sch.EmptyTimeSlots.Add(i, new List<TimeSlot>());
            }

            int ActivityID = 0;
            for (int i = 0; i < OperationPart.Length; i++)
            {
                job = this.OperationPart[i];
                crntMachine = jssp.Jobs[job].Operations[OperationNumber[job]].MachineTimePairs[this.MachinePart[i]].Machine;
                crntTime2Plan = jssp.Jobs[job].Operations[OperationNumber[job]].MachineTimePairs[this.MachinePart[i]].Time;
                OperationNumber[job]++;

                for (int s = 0; s < TimeSlots[crntMachine].Count; s++)
                {
                    if (TimeSlots[crntMachine][s].Interval >= crntTime2Plan)
                    {
                        if (EarliestStartTime[job] <= TimeSlots[crntMachine][s].Start)
                        {
                            sch.Activities.Add(new Activity(ActivityID++, crntMachine, this.MachinePart[i], job, OperationNumber[job] - 1, TimeSlots[crntMachine][s].Start, TimeSlots[crntMachine][s].Start + crntTime2Plan, jssp.NewJobsNumbers.Contains(job) ? 2 : 1, jssp.ProcessEngergy[crntMachine] * crntTime2Plan));
                            EnergyUsage += jssp.ProcessEngergy[crntMachine] * crntTime2Plan;
                            sch.AssignedMachine[job, OperationNumber[job] - 1] = crntMachine;
                            sch.StartTime[job, OperationNumber[job] - 1] = TimeSlots[crntMachine][s].Start;
                            //sch.WorkLoadTable[crntMachine] += crntTime2Plan;
                            //sch.MachineOperationTable[crntMachine].Add(ActivityID - 1);
                            Cmax = Math.Max(Cmax, TimeSlots[crntMachine][s].Start + crntTime2Plan);
                            EarliestStartTime[job] = TimeSlots[crntMachine][s].Start + crntTime2Plan;
                            if (TimeSlots[crntMachine][s].Start + crntTime2Plan < TimeSlots[crntMachine][s].End)
                            {
                                TimeSlots[crntMachine].Insert(s + 1, new TimeSlot(TimeSlots[crntMachine][s].Start + crntTime2Plan, TimeSlots[crntMachine][s].End));
                            }
                            TimeSlots[crntMachine].RemoveAt(s);
                            break;
                        }
                        else if (EarliestStartTime[job] + crntTime2Plan <= TimeSlots[crntMachine][s].End)
                        {
                            sch.Activities.Add(new Activity(ActivityID++, crntMachine, this.MachinePart[i], job, OperationNumber[job] - 1, EarliestStartTime[job], EarliestStartTime[job] + crntTime2Plan, jssp.NewJobsNumbers.Contains(job) ? 2 : 1, jssp.ProcessEngergy[crntMachine] * crntTime2Plan));
                            EnergyUsage += jssp.ProcessEngergy[crntMachine] * crntTime2Plan;
                            sch.AssignedMachine[job, OperationNumber[job] - 1] = crntMachine;
                            sch.StartTime[job, OperationNumber[job] - 1] = EarliestStartTime[job];
                            //sch.WorkLoadTable[crntMachine] += crntTime2Plan;
                            //sch.MachineOperationTable[crntMachine].Add(ActivityID - 1);
                            Cmax = Math.Max(Cmax, EarliestStartTime[job] + crntTime2Plan);
                            if (EarliestStartTime[job] + crntTime2Plan < TimeSlots[crntMachine][s].End)
                            {
                                TimeSlots[crntMachine].Insert(s + 1, new TimeSlot(EarliestStartTime[job] + crntTime2Plan, TimeSlots[crntMachine][s].End));
                            }
                            TimeSlots[crntMachine].Insert(s + 1, new TimeSlot(TimeSlots[crntMachine][s].Start, EarliestStartTime[job]));
                            TimeSlots[crntMachine].RemoveAt(s);
                            EarliestStartTime[job] = EarliestStartTime[job] + crntTime2Plan;
                            //TimeSlots[crntMachine].Sort();
                            break;
                        }
                    }

                }


            }
            sch.TimeSlots = new Dictionary<int, List<TimeSlot>>();
            for (int i = 0; i < TimeSlots.Length; i++)
            {
                sch.TimeSlots.Add(i, new List<TimeSlot>());
                sch.TimeSlots[i].AddRange(TimeSlots[i]);
            }
            //DisplayTimeLines(TimeLine, jssp.Machines, jssp.MaxMakeSpan);
            for (int i = 0; i < TimeSlots.Length; i++)
            {
                foreach (var slot in TimeSlots[i])
                {
                    if (sch.EmptyTimeSlots[i].Count > 0 && sch.EmptyTimeSlots[i][sch.EmptyTimeSlots[i].Count - 1].End == slot.Start)
                    {
                        TimeSlot s1 = new TimeSlot(sch.EmptyTimeSlots[i][sch.EmptyTimeSlots[i].Count - 1].Start, Math.Min(slot.End, Cmax));
                        if (s1.Interval > 0)
                        {
                            sch.EmptyTimeSlots[i].Add(s1);
                            sch.EmptyTimeSlots[i].RemoveAt(sch.EmptyTimeSlots[i].Count - 2);
                        }
                    }
                    else
                    {
                        TimeSlot s1 = new TimeSlot(slot.Start, Math.Min(Cmax, slot.End));
                        if (s1.Interval > 0)
                            sch.EmptyTimeSlots[i].Add(s1);
                    }
                }
            }

            int emptyID = 0;
            foreach (int key in sch.EmptyTimeSlots.Keys)
            {
                int status;
                float energy;
                foreach (var slot in sch.EmptyTimeSlots[key])
                {
                    if (jssp.IdelEngergy[key] * slot.Interval > jssp.OnOFFEnergy[key])
                    {
                        energy = jssp.OnOFFEnergy[key];
                        status = 4;
                    }
                    else
                    {
                        energy = slot.Interval * jssp.IdelEngergy[key];
                        status = 3;
                    }
                    sch.EmptyActivities.Add(new Activity(emptyID++, key, -1, -1, -1, slot.Start, slot.End, status, energy));
                    EnergyUsage += energy;
                }
            }

            MakeSpan = Cmax;
            sch.MakeSpan = Cmax;
            sch.EnergyUsage = EnergyUsage;
            sch.RefTime = 0;
            Stability = 0;
            sch.Stability = Stability;

            //Penalty = CalculatePenalty(jssp, sch);
            Penalty = CalculateDueDateNonConformance(jssp, sch);
            sch.Penalty = Penalty;
            Evaluated = true;
            schedule = sch;
            return sch;
        }
        public static double CalculatePenalty(DFJSP jssp, Schedule sch)
        {
            Dictionary<int, int> CompletionTimes = new Dictionary<int, int>();
            foreach (var activity in sch.Activities)
            {
                if (!CompletionTimes.ContainsKey(activity.Job)) CompletionTimes.Add(activity.Job, 0);
                CompletionTimes[activity.Job] = Math.Max(activity.End, CompletionTimes[activity.Job]);
            }
            double localPenalty = 0;
            for (int i = 0; i < jssp.Jobs.Count; i++)
            {
                localPenalty += (jssp.Jobs[i].WeightErly * Math.Max(jssp.DueDates[i] - CompletionTimes[i], 0) + jssp.Jobs[i].WeightLate * Math.Max(CompletionTimes[i] - jssp.DueDates[i], 0));
            }
            return localPenalty;
        }

        public static double CalculateDueDateNonConformance(DFJSP jssp, Schedule sch)
        {
            Dictionary<int, int> CompletionTimes = new Dictionary<int, int>();
            foreach (var activity in sch.Activities)
            {
                if (!CompletionTimes.ContainsKey(activity.Job)) CompletionTimes.Add(activity.Job, 0);
                CompletionTimes[activity.Job] = Math.Max(activity.End, CompletionTimes[activity.Job]);
            }
            double localPenalty = 0;
            for (int i = 0; i < jssp.Jobs.Count; i++)
            {
                try
                {
                    if (CompletionTimes[i] > jssp.DueDates[i])
                        localPenalty += Math.Abs(jssp.DueDates[i] - CompletionTimes[i]) * (jssp.Wurgent * (jssp.Jobs[i].Priority == 1 ? 1 : 0) + jssp.Wnormal * (jssp.Jobs[i].Priority == 2 ? 1 : 0) + jssp.Wlow * (jssp.Jobs[i].Priority == 3 ? 1 : 0));
                }
                catch
                {
                    localPenalty += 0;
                }
            }
            return localPenalty / jssp.Jobs.Count;
        }

        public static float CalculateStability_Rescheduling(Schedule refSchedule, Schedule sch, List<int> NewJobs, int totalJobs, int totalOperations)
        {
            int[,] refSchMachineAssignement = UtilityFunctions.GetJobOperationToMachineMapping(refSchedule, totalJobs, totalOperations);
            int[,] schMachineAssignement = UtilityFunctions.GetJobOperationToMachineMapping(sch, totalJobs, totalOperations);
            int[,] refSchStartTimes = UtilityFunctions.GetJobOperationToStartTimeMapping(refSchedule, totalJobs, totalOperations);
            int[,] schStartTimes = UtilityFunctions.GetJobOperationToStartTimeMapping(sch, totalJobs, totalOperations);

            float stability = 0.0f;
            int Count = 0;


            foreach (Activity act in sch.Activities)
            {
                if (!NewJobs.Contains(act.Job))
                {
                    if (act.Start >= sch.RefTime && act.Status == 1)
                    {
                        Count++;

                        if (refSchMachineAssignement[act.Job, act.OprNo] != schMachineAssignement[act.Job, act.OprNo])
                            stability += 0.5f;
                        if (refSchStartTimes[act.Job, act.OprNo] != schStartTimes[act.Job, act.OprNo])
                            stability += 0.5f;
                    }
                }
            }

            stability = stability / Count;
            return stability;
        }
        public static float CalculateStability(Schedule refSchedule, Schedule sch, List<int> NewJobs)
        {

            float stability = 1.0f;
            float weight = 0.0f;
            int Count = 0;
            float sum1 = 0.0f;
            float sum2 = 0.0f;
            foreach (Activity act in sch.Activities)
            {
                if (!NewJobs.Contains(act.Job))
                {
                    if (act.Start >= sch.RefTime && act.Status == 1)
                    {
                        Count++;
                        weight = -10.0f / (sch.MakeSpan - sch.RefTime) * (act.Start - sch.RefTime) + 5.0f;
                        weight = weight > 0 ? weight * 2 : weight;
                        weight = 1.0f / (1.0f + (float)Math.Exp(-weight));

                        if (sch.AssignedMachine[act.Job, act.OprNo] == refSchedule.AssignedMachine[act.Job, act.OprNo])
                        {
                            sum1 += 0.0f;
                            sum2 += Math.Abs(act.Start - refSchedule.StartTime[act.Job, act.OprNo]);
                        }
                        else
                        {

                            sum1 += 1.0f;
                        }
                    }
                }
            }

            stability = 0.5f * sum1 * 1.0f / Count + 0.5f * sum2 / sch.MakeSpan * 1.0f;
            return stability;
        }
        public static float CalculateStability1(Schedule refSchedule, Schedule sch, List<int> NewJobs)
        {
            float stability = 1.0f;
            float weight = 0.0f;
            int Count = 0;
            float sum1 = 0.0f;
            float sum2 = 0.0f;
            foreach (Activity act in sch.Activities)
            {
                if (!NewJobs.Contains(act.Job))
                {
                    if (act.Start >= sch.RefTime && act.Status == 1)
                    {
                        Count++;
                        weight = -10.0f / (sch.MakeSpan - sch.RefTime) * (act.Start - sch.RefTime) + 5.0f;
                        weight = 1.0f / (1.0f + (float)Math.Exp(-weight));

                        if (sch.AssignedMachine[act.Job, act.OprNo] == refSchedule.AssignedMachine[act.Job, act.OprNo])
                            sum1 += 0.0f;
                        else
                            sum1 += weight;

                        sum2 += weight * Math.Abs(act.Start - refSchedule.StartTime[act.Job, act.OprNo]);
                    }
                }
            }

            stability = 0.5f * sum1 * 1.0f / Count + 0.5f * sum2 / sch.MakeSpan * 1.0f;
            return stability;
        }
        public void Print(bool ZeroBassed)
        {
            foreach (var item in OperationPart)
            {
                Console.Write("{0} ", item + (ZeroBassed ? 0 : 1));
            }
            Console.WriteLine();
            foreach (var item in MachinePart)
            {
                Console.Write("{0} ", item + (ZeroBassed ? 0 : 1));
            }
            Console.WriteLine();
            Console.WriteLine("MakeSpan={0}\t\tEnergy Usage={1}\t\tPenalty={2}\t\tStabitlity={3}", MakeSpan, EnergyUsage, Penalty, Stability);
        }

        public void Save(string fileName)
        {
            System.IO.FileStream aFile = new System.IO.FileStream(fileName, System.IO.FileMode.Create, System.IO.FileAccess.Write);
            System.IO.StreamWriter sw = new System.IO.StreamWriter(aFile);
            foreach (var item in this.OperationPart)
            {
                sw.Write("{0}\t", item);
            }
            sw.WriteLine();

            foreach (var line in this.MachinePart)
            {
                sw.Write("{0}\t", line);
            }
            sw.Close();
            aFile.Close();
        }

        public static int[,] GetCompletedOperationInformation(Schedule refSchedule, int refTime, int totalJobs)
        {
            int[,] compOprInfo = new int[totalJobs, 2];
            foreach (var activity in refSchedule.Activities)
            {
                if (activity.Start < refTime)
                {
                    compOprInfo[activity.Job, 0]++;
                    compOprInfo[activity.Job, 1] = Math.Max(activity.End, refTime);
                }
            }
            return compOprInfo;
        }
        public static int[] GetMachineAvailabilityInformation(Schedule refSchedule, int refTime, int totalMachines)
        {
            int[] mcInfo = new int[totalMachines];
            for (int i = 0; i < totalMachines; i++)
            {
                mcInfo[i] = refTime;
            }
            foreach (var activity in refSchedule.Activities)
            {
                if (activity.Start < refTime)
                {
                    mcInfo[activity.Machine] = Math.Max(mcInfo[activity.Machine], refTime);
                    mcInfo[activity.Machine] = Math.Max(activity.End, mcInfo[activity.Machine]);
                }
            }
            return mcInfo;
        }

        public bool Dominates(Chromosome c)
        {
            if (!(this.MakeSpan > c.MakeSpan) && !(this.EnergyUsage > c.EnergyUsage) && !(this.Penalty > c.Penalty) && !(this.Stability > c.Stability))
            {
                if (this.MakeSpan < c.MakeSpan || this.EnergyUsage < c.EnergyUsage || this.Penalty < c.Penalty || this.Stability < c.Stability)
                    return true;
            }
            return false;
        }
        public bool DominatesF1F2F3Only(Chromosome c)
        {
            if (!(this.MakeSpan > c.MakeSpan) && !(this.EnergyUsage > c.EnergyUsage) && !(this.Penalty > c.Penalty))
            {
                if (this.MakeSpan < c.MakeSpan || this.EnergyUsage < c.EnergyUsage || this.Penalty < c.Penalty)
                    return true;
            }
            return false;
        }
        public bool DominatesF1F2Only(Chromosome c)
        {
            if (!(this.MakeSpan > c.MakeSpan) && !(this.EnergyUsage > c.EnergyUsage))
            {
                if (this.MakeSpan < c.MakeSpan || this.EnergyUsage < c.EnergyUsage)
                    return true;
            }
            return false;
        }

        public bool CheckEqualityOperationPart(Chromosome c)
        {
            if (this.OperationPart.Length != c.OperationPart.Length) return false;
            for (int i = 0; i < this.OperationPart.Length; i++)
            {
                if (this.OperationPart[i] != c.OperationPart[i]) return false;
            }
            return true;
        }
        public bool CheckEqualityMachinePart(Chromosome c)
        {
            if (this.MachinePart.Length != c.MachinePart.Length) return false;
            for (int i = 0; i < this.MachinePart.Length; i++)
            {
                if (this.MachinePart[i] != c.MachinePart[i]) return false;
            }
            return true;
        }
        public bool CheckEquality(Chromosome c)
        {
            return this.CheckEqualityOperationPart(c) && this.CheckEqualityMachinePart(c);
        }

        internal void InsertJob(int jobNbr, int McIndex, int index)
        {
            List<int> oPart = new List<int>(), mPart = new List<int>();
            oPart.AddRange(OperationPart);
            mPart.AddRange(MachinePart);
            oPart.Insert(index, jobNbr);
            mPart.Insert(index, McIndex);

            OperationPart = new int[oPart.Count];
            MachinePart = new int[mPart.Count];

            oPart.CopyTo(OperationPart, 0);
            mPart.CopyTo(MachinePart, 0);
        }
    }
    public class Activity : IComparable
    {
        public int ID { get; set; }
        public int Machine { get; set; }
        /// <summary>
        /// index of machine in chromosome representation. this value is optional. it is used when in chromosome index of selected machine is used instead of actual machine number.
        /// </summary>
        public int MachineIndex { get; set; } //index of machine in chromosome representation. this value is optional. it is used when in chromosome index of selected machine is used instead of actual machine number.
        public int Job { get; set; }
        /// <summary>
        /// Operation number of current job
        /// </summary>
        public int OprNo { get; set; }
        public int Start { get; set; }
        public int End { get; set; }
        /// <summary>
        /// 0 = Complete
        /// 1 = Planned
        /// 2 = New Inserted
        /// 3 = Idel
        /// 4 = OnOFF
        /// 5 = Before Reftime
        /// </summary>
        public int Status { get; set; }
        public float Energy { get; set; }
        public Activity(int inID, int inMachine, int inMachineIndex, int inJob, int inOprNo, int inStart, int inEnd, int inStatus, float inEnergy)
        {
            ID = inID;
            Machine = inMachine;
            MachineIndex = inMachineIndex;
            Job = inJob;
            OprNo = inOprNo;
            Start = inStart;
            End = inEnd;
            Status = inStatus;
            Energy = inEnergy;
        }

        int IComparable.CompareTo(object obj)
        {
            //return Job.CompareTo(((Activity)obj).Job) == 0 ? OprNo.CompareTo(((Activity)obj).OprNo) : Job.CompareTo(((Activity)obj).Job);
            //return Start.CompareTo(((Activity)obj).Start);
            return Machine.CompareTo(((Activity)obj).Machine) == 0 ? Start.CompareTo(((Activity)obj).Start) : Machine.CompareTo(((Activity)obj).Machine);
            //return ID.CompareTo(((Activity)obj).ID);
        }
    }
    public class Schedule
    {
        public List<Activity> Activities { get; set; }
        public List<Activity> EmptyActivities { get; set; }
        public Dictionary<int, List<TimeSlot>> EmptyTimeSlots;
        public Dictionary<int, List<TimeSlot>> TimeSlots;
        public int[,] AssignedMachine;
        public int[,] StartTime;
        public int MakeSpan;
        public float EnergyUsage;
        public float Stability;
        public double Penalty;
        public int RefTime;
        public int JobCount;
        public int MachineCount;
        public List<List<int>> CPaths;
        public bool CPathsAval;
        public List<List<int>> CBlocks;
        public bool CBlocksAval;


        public Schedule(int inJobCount, int inMachineCount)
        {
            Activities = new List<Activity>();
            EmptyActivities = new List<Activity>();
            MakeSpan = -1;
            EnergyUsage = 0;
            Stability = 0;
            Penalty = 0;
            EmptyTimeSlots = new Dictionary<int, List<TimeSlot>>();
            TimeSlots = new Dictionary<int, List<TimeSlot>>();
            AssignedMachine = new int[1, 1];
            StartTime = new int[1, 1];
            JobCount = inJobCount;
            MachineCount = inMachineCount;
            CPaths = new List<List<int>>();
            CPathsAval = false;
            CBlocks = new List<List<int>>();
            CBlocksAval = false;
        }
        public Schedule(int inJobCount, int inMachineCount, int totalOperations)
        {
            Activities = new List<Activity>(totalOperations);
            EmptyActivities = new List<Activity>();
            MakeSpan = -1;
            EnergyUsage = 0;
            Stability = 0;
            EmptyTimeSlots = new Dictionary<int, List<TimeSlot>>();
            TimeSlots = new Dictionary<int, List<TimeSlot>>();
            AssignedMachine = new int[1, 1];
            StartTime = new int[1, 1];
            JobCount = inJobCount;
            MachineCount = inMachineCount;
            CPaths = new List<List<int>>();
            CPathsAval = false;
            CBlocks = new List<List<int>>();
            CBlocksAval = false;
        }

        public Schedule(Schedule sch)
        {
            Activities = new List<Activity>();
            foreach (var act in sch.Activities)
            {
                Activities.Add(new Activity(act.ID, act.Machine, act.MachineIndex, act.Job, act.OprNo, act.Start, act.End, act.Status, act.Energy));
            }
            EmptyActivities = new List<Activity>();
            foreach (var act in sch.EmptyActivities)
            {
                EmptyActivities.Add(new Activity(act.ID, act.Machine, act.MachineIndex, act.Job, act.OprNo, act.Start, act.End, act.Status, act.Energy));
            }
            MakeSpan = sch.MakeSpan;
            EnergyUsage = sch.EnergyUsage;
            Stability = sch.Stability;
            EmptyTimeSlots = new Dictionary<int, List<TimeSlot>>();
            foreach (var m in sch.EmptyTimeSlots.Keys)
            {
                EmptyTimeSlots.Add(m, new List<TimeSlot>());
                foreach (var tSlot in sch.EmptyTimeSlots[m])
                {
                    EmptyTimeSlots[m].Add(new TimeSlot(tSlot.Start, tSlot.End));
                }
            }
            TimeSlots = new Dictionary<int, List<TimeSlot>>();
            foreach (var m in sch.TimeSlots.Keys)
            {
                TimeSlots.Add(m, new List<TimeSlot>());
                foreach (var tSlot in sch.TimeSlots[m])
                {
                    TimeSlots[m].Add(new TimeSlot(tSlot.Start, tSlot.End));
                }
            }
            AssignedMachine = new int[sch.JobCount, sch.Activities.Count];
            for (int i = 0; i < sch.JobCount; i++)
            {
                for (int j = 0; j < sch.Activities.Count; j++)
                {
                    AssignedMachine[i, j] = sch.AssignedMachine[i, j];
                }
            }
            StartTime = new int[sch.JobCount, sch.Activities.Count];
            for (int i = 0; i < sch.JobCount; i++)
            {
                for (int j = 0; j < sch.Activities.Count; j++)
                {
                    StartTime[i, j] = sch.StartTime[i, j];
                }
            }
            JobCount = sch.JobCount;
            MachineCount = sch.MachineCount;
            CPaths = new List<List<int>>();
            int index = 0;
            foreach (var path in CPaths)
            {
                CPaths.Add(new List<int>());
                CPaths[index++].AddRange(path);
            }
            CPathsAval = sch.CPathsAval;
            CBlocks = new List<List<int>>();
            index = 0;
            foreach (var block in CBlocks)
            {
                CBlocks.Add(new List<int>());
                CBlocks[index++].AddRange(block);
            }
            CBlocksAval = sch.CBlocksAval;
        }

        /// <summary>
        /// if ZeroBassed is true then first machine will be prited as 0, if its true then first machine will be printed as 1
        /// </summary>
        /// <param name="ZeroBassed"></param>
        public void Print(bool ZeroBassed)
        {
            Console.WriteLine("ID\tMachine\tMcIndex\tJob\tOprNo\tStart\tEnd\tStatus\tEnergy");
            foreach (var activity in Activities)
            {
                Console.WriteLine("{0}\t{1}\t{2}\t{3}\t{4}\t{5}\t{6}\t{7}\t{8}", activity.ID, activity.Machine + (ZeroBassed ? 0 : 1), activity.MachineIndex, activity.Job + (ZeroBassed ? 0 : 1), activity.OprNo + (ZeroBassed ? 0 : 1), activity.Start, activity.End, activity.Status, activity.Energy);
            }

            Console.WriteLine("Empty Activities");
            Console.WriteLine("ID\tMachine\tMcIndex\tJob\tOprNo\tStart\tEnd\tStatus\tEnergy");
            foreach (var activity in EmptyActivities)
            {
                Console.WriteLine("{0}\t{1}\t{2}\t{3}\t{4}\t{5}\t{6}\t{7}\t{8}", activity.ID, activity.Machine + (ZeroBassed ? 0 : 1), activity.MachineIndex, activity.Job + (ZeroBassed ? 0 : 1), activity.OprNo + (ZeroBassed ? 0 : 1), activity.Start, activity.End, activity.Status, activity.Energy);
            }

            Console.WriteLine("Empty Time Slots");
            foreach (var key in EmptyTimeSlots.Keys)
            {
                foreach (var slot in EmptyTimeSlots[key])
                {
                    Console.Write("[{0},{1}]\t", slot.Start, slot.End);
                }
                Console.WriteLine();
            }
            Console.WriteLine("Make Span={0}\tEnergy usage={1}\tStability={2}", this.MakeSpan, this.EnergyUsage, this.Stability);
        }

        public void SaveSchedule(string fileName, bool ZeroBassed)
        {
            System.IO.FileStream aFile = new System.IO.FileStream(fileName, System.IO.FileMode.Create, System.IO.FileAccess.Write);
            System.IO.StreamWriter sw = new System.IO.StreamWriter(aFile);
            sw.WriteLine("MakeSpan={0}\tEnergy usage={1}\tStability={2}\tRefTime={3}\tJobs={4}\tMachines={5}", MakeSpan, EnergyUsage, Stability, RefTime, JobCount, MachineCount);

            foreach (var activity in Activities)
            {
                sw.WriteLine("{0}\t{1}\t{2}\t{3}\t{4}\t{5}\t{6}\t{7}\t{8}", activity.ID, activity.Machine + (ZeroBassed ? 0 : 1), activity.MachineIndex, activity.Job + (ZeroBassed ? 0 : 1), activity.OprNo + (ZeroBassed ? 0 : 1), activity.Start, activity.End, activity.Status, activity.Energy);
            }
            foreach (var activity in EmptyActivities)
            {
                sw.WriteLine("{0}\t{1}\t{2}\t{3}\t{4}\t{5}\t{6}\t{7}\t{8}", activity.ID, activity.Machine + (ZeroBassed ? 0 : 1), activity.MachineIndex, activity.Job + (ZeroBassed ? 0 : 1), activity.OprNo + (ZeroBassed ? 0 : 1), activity.Start, activity.End, activity.Status, activity.Energy);
            }
            sw.Close();
            aFile.Close();
        }

        static public Schedule ReadSchedule(string fileName)
        {
            Schedule tmp = new Schedule(0, 0);
            string dataLine = "";
            int id, machine, mcIndex, job, oprNo, start, end, status;
            float energy;
            System.IO.FileStream aFile = new System.IO.FileStream(fileName, System.IO.FileMode.Open, System.IO.FileAccess.Read);
            System.IO.StreamReader sr = new System.IO.StreamReader(aFile);
            {
                dataLine = sr.ReadLine().Trim();
                string[] toks = dataLine.Split('\t');
                tmp.MakeSpan = Convert.ToInt32(toks[0].Replace("MakeSpan=", ""));
                tmp.EnergyUsage = Convert.ToSingle(toks[1].Replace("Energy usage=", ""));
                tmp.Stability = Convert.ToSingle(toks[2].Replace("Stability=", ""));
                tmp.RefTime = Convert.ToInt32(toks[3].Replace("RefTime=", ""));
                tmp.JobCount = Convert.ToInt32(toks[4].Replace("Jobs=", ""));
                tmp.MachineCount = Convert.ToInt32(toks[5].Replace("Machines=", ""));

                while (!sr.EndOfStream)
                {
                    dataLine = sr.ReadLine();
                    string[] data = dataLine.Split('\t');
                    id = Convert.ToInt32(data[0]);
                    machine = Convert.ToInt32(data[1]);
                    mcIndex = Convert.ToInt32(data[2]);
                    job = Convert.ToInt32(data[3]);
                    oprNo = Convert.ToInt32(data[4]);
                    start = Convert.ToInt32(data[5]);
                    end = Convert.ToInt32(data[6]);
                    status = Convert.ToInt32(data[7]);
                    energy = Convert.ToSingle(data[8]);
                    if (status < 3)
                        tmp.Activities.Add(new Activity(id, machine, mcIndex, job, oprNo, start, end, status, energy));
                    else
                        tmp.EmptyActivities.Add(new Activity(id, machine, mcIndex, job, oprNo, start, end, status, energy));
                }
            }
            sr.Close();
            aFile.Close();
            return tmp;
        }

        public void GanttChart(bool ZeroBassed)
        {
            List<Activity> tmp = new List<Activity>();
            tmp.AddRange(Activities);
            tmp.Sort();

            Dictionary<int, string> chart = new Dictionary<int, string>();

            foreach (var item in tmp)
            {
                if (!chart.ContainsKey(item.Machine))
                {
                    chart.Add(item.Machine, string.Format("M{0} ", item.Machine + (ZeroBassed ? 0 : 1)));
                }

                chart[item.Machine] += string.Format("J{0}({1},{2}) ", item.Job, item.Start, item.End);
            }
            foreach (var item in chart.Keys)
            {
                Console.WriteLine(chart[item]);
            }
        }

        public List<List<int>> FindAllCriticalPaths()
        {
            Dictionary<int, List<int>> Endwise = new Dictionary<int, List<int>>();
            for (int i = 0; i < Activities.Count; i++)
            {
                if (Endwise.ContainsKey(Activities[i].End))
                {
                    Endwise[Activities[i].End].Add(Activities[i].ID);
                }
                else
                {
                    Endwise.Add(Activities[i].End, new List<int>());
                    Endwise[Activities[i].End].Add(Activities[i].ID);
                }

            }
            Stack<List<int>> stack = new Stack<List<int>>();
            CPaths = new List<List<int>>();

            List<int> currentPath = new List<int>();

            foreach (var item in Endwise[MakeSpan])
            {
                currentPath = new List<int>();
                currentPath.Add(item);
                stack.Push(currentPath);
            }

            while (stack.Count > 0)
            {
                currentPath = stack.Pop();
                foreach (var id in Endwise[Activities[currentPath[0]].Start])
                {
                    if (Activities[currentPath[0]].Job == Activities[id].Job || Activities[currentPath[0]].Machine == Activities[id].Machine)
                    {
                        currentPath.Insert(0, id);
                        if (Activities[id].Start == 0 || Activities[id].Start == RefTime)
                            CPaths.Add(currentPath.GetRange(0, currentPath.Count));
                        else
                            stack.Push(currentPath.GetRange(0, currentPath.Count));
                        currentPath.RemoveAt(0);
                    }
                }
            }

            for (int i = 0; i < CPaths.Count; i++)
            {
                for (int j = CPaths[i].Count - 1; j >= 0; j--)
                {
                    if (Activities[CPaths[i][j]].Status == 0)
                        CPaths[i].RemoveAt(j);
                }
            }
            CPathsAval = true;
            return CPaths;
        }
        public List<List<int>> FindAllCriticalBlocksUnique()
        {
            CBlocks = new List<List<int>>();
            int index = -1;
            int lastMC = -1;
            foreach (var CPath in CPaths)
            {
                lastMC = -1;
                foreach (var id in CPath)
                {
                    if (lastMC != Activities[id].Machine)
                    {
                        lastMC = Activities[id].Machine;
                        CBlocks.Add(new List<int>());
                        index++;
                    }
                    CBlocks[index].Add(id);
                }
            }

            for (int i = CBlocks.Count - 1; i >= 0; i--)
            {
                if (CBlocks[i].Count == 1) CBlocks.RemoveAt(i);
            }

            if (CPaths.Count > 1)
            {
                for (int i = 0; i < CBlocks.Count; i++)
                {
                    for (int j = i + 1; j < CBlocks.Count; j++)
                    {
                        if (IsCriticalBlocksEqual(CBlocks[i], CBlocks[j]))
                        {
                            CBlocks.RemoveAt(j);
                            j--;
                        }
                    }
                }
            }
            CBlocksAval = true;
            return CBlocks;
        }
        private static bool IsCriticalBlocksEqual(List<int> a, List<int> b)
        {
            if (a.Count != b.Count) return false;
            for (int i = 0; i < a.Count; i++)
            {
                if (a[i] != b[i]) return false;
            }
            return true;
        }


        internal Dictionary<int, int> GetLastActivities()
        {
            Dictionary<int, int> lastActivities = new Dictionary<int, int>();
            Dictionary<int, int> lastActivitiesEnds = new Dictionary<int, int>();
            foreach (var act in Activities)
            {
                if (!lastActivities.ContainsKey(act.Machine))
                {
                    lastActivities.Add(act.Machine, 0);
                    lastActivitiesEnds.Add(act.Machine, 0);
                }
                if (act.End > lastActivitiesEnds[act.Machine])
                {
                    lastActivities[act.Machine] = act.ID;
                    lastActivitiesEnds[act.Machine] = act.End;
                }

            }
            return lastActivities;
        }

        internal int AddOperation(int machine, int time, int jobNbr, int oprNbr, int id, float energy, int refTime)
        {
            Activities.Add(new Activity(Activities.Count, machine, -1, jobNbr, oprNbr, Math.Max(Activities[id].End, refTime), Math.Max(Activities[id].End, refTime) + time, 2, time * energy));
            int newID = Activities.Count - 1;
            MakeSpan = Math.Max(MakeSpan, Activities[newID].End);
            return newID;
        }

        internal void AdjustSchedule(int oldMK, List<float> idelEnergies, List<float> OnOFFEnergies)
        {
            MakeSpan = 0;
            foreach (var act in Activities)
            {
                MakeSpan = Math.Max(act.End, MakeSpan);
            }
            foreach (var m in EmptyTimeSlots.Keys)
            {
                EmptyTimeSlots[m].Clear();
            }
            Dictionary<int, List<OperationInfoStruc>> gantt = UtilityFunctions.GenerateGanttChart(this, true);
            foreach (var machine in gantt.Keys)
            {
                int cursor = 0;
                foreach (var opr in gantt[machine])
                {
                    if (opr.Start - cursor > 0)
                    {
                        EmptyTimeSlots[machine].Add(new TimeSlot(cursor, opr.Start));
                    }
                    cursor = opr.End;
                }
                if (cursor < MakeSpan)
                    EmptyTimeSlots[machine].Add(new TimeSlot(cursor, MakeSpan));
            }
            foreach (var machine in EmptyTimeSlots.Keys)
            {
                for (int i = 0; i < EmptyTimeSlots[machine].Count; i++)
                {
                    if (EmptyTimeSlots[machine][i].Start < RefTime && EmptyTimeSlots[machine][i].End > RefTime)
                    {
                        int start = EmptyTimeSlots[machine][i].Start;
                        int end = EmptyTimeSlots[machine][i].End;
                        EmptyTimeSlots[machine].RemoveAt(i);
                        EmptyTimeSlots[machine].Insert(i, new TimeSlot(RefTime, end));
                        EmptyTimeSlots[machine].Insert(i, new TimeSlot(start, RefTime));
                        break;
                    }
                }
            }
            EmptyActivities.Clear();
            int id = 0;
            EnergyUsage = 0;
            foreach (var machine in EmptyTimeSlots.Keys)
            {
                foreach (var timeSlot in EmptyTimeSlots[machine])
                {
                    int status = -1;
                    float energy = -1;
                    if (timeSlot.End <= RefTime)
                    {
                        energy = 0;
                        status = 5;
                    }
                    else
                    {
                        if (timeSlot.Interval * idelEnergies[machine] > OnOFFEnergies[machine])
                        {
                            status = 4;
                            energy = OnOFFEnergies[machine];
                        }
                        else
                        {
                            status = 3;
                            energy = timeSlot.Interval * idelEnergies[machine];
                        }
                    }
                    EmptyActivities.Add(new Activity(id++, machine, -1, -1, -1, timeSlot.Start, timeSlot.End, status, energy));
                    EnergyUsage += energy;
                }
            }
            Dictionary<int, List<int>> asgnMCs = new Dictionary<int, List<int>>();


            for (int i = 0; i < Activities.Count; i++)
            {
                if (Activities[i].Start < RefTime) Activities[i].Status = 0;
                if (Activities[i].Status != 0) EnergyUsage += Activities[i].Energy;
                if (Activities[i].Status == 2)
                {
                    if (!asgnMCs.ContainsKey(Activities[i].Job)) asgnMCs.Add(Activities[i].Job, new List<int>());
                    asgnMCs[Activities[i].Job].Add(Activities[i].Machine);
                }
            }
            JobCount += asgnMCs.Keys.Count;
            AssignedMachine = new int[JobCount, Activities.Count];
            StartTime = new int[JobCount, Activities.Count];
            foreach (var act in Activities)
            {
                AssignedMachine[act.Job, act.OprNo] = act.Machine;
                StartTime[act.Job, act.OprNo] = act.Start;
            }
        }

        internal void SetPreviousStatusTwo2One()
        {
            for (int i = 0; i < Activities.Count; i++)
            {
                if (Activities[i].Status == 2) Activities[i].Status = 1;
            }
        }

        internal int InserOrAddOperation(int machine, int time, int jobNbr, int oprNbr, int id, float energy, int startTime)
        {
            foreach (var timeSlot in EmptyTimeSlots[machine])
            {
                if (timeSlot.Start <= startTime && startTime + time <= timeSlot.End)
                {
                    Activities.Add(new Activity(Activities.Count, machine, -1, jobNbr, oprNbr, startTime, startTime + time, 2, time * energy));
                    return Activities.Count - 1;
                }
            }
            return AddOperation(machine, time, jobNbr, oprNbr, id, energy, startTime);
        }


        internal bool Compare(Schedule schedule)
        {
            if (MakeSpan == schedule.MakeSpan && Math.Abs(EnergyUsage - schedule.EnergyUsage) < 0.00001 && Math.Abs(Stability - schedule.Stability) < 0.00001)
                return true;
            return false;
        }

        internal int SlackBasedOperation(int machine, int time, int jobNbr, int oprNbr, int lastOprID, Dictionary<int, List<OperationInfoStruc>> gantt, float energy, int startTime)
        {
            for (int i = 0; i < gantt[machine].Count; i++)
            {
                if (time <= gantt[machine][i].IdelTime /*&& startTime >= gantt[machine][i].Start - gantt[machine][i].IdelTime*/)
                {
                    int start = Math.Max(gantt[machine][i].Start, startTime) - gantt[machine][i].IdelTime;
                    Activities.Add(new Activity(Activities.Count, machine, -1, jobNbr, oprNbr, start, start + time, 2, energy * time));
                    gantt[machine][i] = new OperationInfoStruc(gantt[machine][i].ID, gantt[machine][i].Job, machine, gantt[machine][i].OprNo, gantt[machine][i].Start, gantt[machine][i].End, gantt[machine][i].IdelTime - time, gantt[machine][i].PartialSlack, gantt[machine][i].TotalSlack);
                    return Activities.Count - 1;
                }
                else if (time <= gantt[machine][i].IdelTime + gantt[machine][i].PartialSlack /*&& startTime >= gantt[machine][i].Start - gantt[machine][i].IdelTime*/)
                {
                    int start = Math.Max(gantt[machine][i].Start, startTime) - gantt[machine][i].IdelTime;
                    Activities.Add(new Activity(Activities.Count, machine, -1, jobNbr, oprNbr, start, start + time, 2, time * energy));
                    Activities[gantt[machine][i].ID].Start += time;
                    Activities[gantt[machine][i].ID].End += time;
                    gantt[machine][i] = new OperationInfoStruc(gantt[machine][i].ID, gantt[machine][i].Job, machine, gantt[machine][i].OprNo, gantt[machine][i].Start, gantt[machine][i].End, 0, gantt[machine][i].PartialSlack - (time - gantt[machine][i].IdelTime), gantt[machine][i].TotalSlack);
                    return Activities.Count - 1;
                }
                else if (time <= gantt[machine][i].IdelTime + gantt[machine][i].TotalSlack /*&& startTime >= gantt[machine][i].Start - gantt[machine][i].IdelTime*/)
                {
                    int start = Math.Max(gantt[machine][i].Start, startTime) - gantt[machine][i].IdelTime;
                    Activities.Add(new Activity(Activities.Count, machine, -1, jobNbr, oprNbr, start, start + time, 2, time * energy));
                    Activities[gantt[machine][i].ID].Start += (time - gantt[machine][i].IdelTime);
                    Activities[gantt[machine][i].ID].End += (time - gantt[machine][i].IdelTime);
                    gantt[machine][i] = new OperationInfoStruc(gantt[machine][i].ID, gantt[machine][i].Job, machine, gantt[machine][i].OprNo, gantt[machine][i].Start, gantt[machine][i].End, 0, 0, gantt[machine][i].TotalSlack - (time - gantt[machine][i].IdelTime));

                    Queue<OperationInfoStruc> operations = new Queue<OperationInfoStruc>();
                    Queue<int> EndTimes = new Queue<int>();

                    if (UtilityFunctions.OperationHasJobSuccessor(gantt[machine][i], gantt))
                    {
                        operations.Enqueue(UtilityFunctions.OperationbSuccessor(gantt[machine][i], gantt));
                        EndTimes.Enqueue(Activities[gantt[machine][i].ID].End);
                    }
                    if (UtilityFunctions.OperationHasMachineSuccessor(gantt[machine][i], machine, gantt))
                    {
                        operations.Enqueue(UtilityFunctions.OperationMachineSuccessor(gantt[machine][i], machine, gantt));
                        EndTimes.Enqueue(Activities[gantt[machine][i].ID].End);
                    }

                    while (operations.Count > 0)
                    {
                        OperationInfoStruc tempOpr = operations.Dequeue();
                        int endT = EndTimes.Dequeue();
                        if (endT > tempOpr.Start)
                        {
                            int delta = endT - tempOpr.Start;
                            gantt = UtilityFunctions.UpdateOperation(gantt, tempOpr.ID, tempOpr.Start + delta, tempOpr.End + delta, Math.Max(tempOpr.IdelTime - delta, 0), Math.Max(tempOpr.PartialSlack - delta, 0), Math.Max(tempOpr.TotalSlack - delta, 0));
                            Activities[tempOpr.ID].Start = tempOpr.Start + delta;
                            Activities[tempOpr.ID].End = tempOpr.End + delta;
                            if (UtilityFunctions.OperationHasJobSuccessor(tempOpr, gantt))
                            {
                                operations.Enqueue(UtilityFunctions.OperationbSuccessor(tempOpr, gantt));
                                EndTimes.Enqueue(tempOpr.End + delta);
                            }
                            if (UtilityFunctions.OperationHasMachineSuccessor(tempOpr, tempOpr.Machine, gantt))
                            {
                                operations.Enqueue(UtilityFunctions.OperationMachineSuccessor(tempOpr, tempOpr.Machine, gantt));
                                EndTimes.Enqueue(tempOpr.End + delta);
                            }
                        }
                    }

                    return Activities.Count - 1;
                }

            }
            return InserOrAddOperation(machine, time, jobNbr, oprNbr, lastOprID, energy, startTime);
        }


        internal int SlackBasedOperation(int machine, int time, Chromosome x, int[,] completedOperationInfo, Dictionary<int, List<OperationInfoStruc>> gantt, int startTime)
        {
            for (int i = 0; i < gantt[machine].Count; i++)
            {
                if (time <= gantt[machine][i].IdelTime /*&& startTime >= gantt[machine][i].Start - gantt[machine][i].IdelTime*/)
                {
                    return IndexLocationOfCurrentOperation(gantt[machine][i], completedOperationInfo, x);
                }
                else if (time <= gantt[machine][i].IdelTime + gantt[machine][i].PartialSlack /*&& startTime >= gantt[machine][i].Start - gantt[machine][i].IdelTime*/)
                {
                    return IndexLocationOfCurrentOperation(gantt[machine][i], completedOperationInfo, x);
                }
                else if (time <= gantt[machine][i].IdelTime + gantt[machine][i].TotalSlack /*&& startTime >= gantt[machine][i].Start - gantt[machine][i].IdelTime*/)
                {
                    return IndexLocationOfCurrentOperation(gantt[machine][i], completedOperationInfo, x);
                }

            }
            return x.OperationPart.Length;

        }

        private int IndexLocationOfCurrentOperation(OperationInfoStruc operationInfoStruc, int[,] completedOperationInfo, Chromosome x)
        {
            int[] OprNumbers = new int[completedOperationInfo.Length / 2];
            for (int i = 0; i < x.OperationPart.Length; i++)
            {
                int job = x.OperationPart[i];
                if (x.OperationPart[i] == operationInfoStruc.Job && operationInfoStruc.OprNo == OprNumbers[job] + completedOperationInfo[job, 0])
                {
                    return i;
                }
                OprNumbers[job]++;
            }
            return -1;
        }

        internal int GetStartTimeOfJob(int jobNbr, int oprNo)
        {
            foreach (var act in Activities)
            {
                if (act.Job == jobNbr && act.OprNo == oprNo) return act.End;
            }
            return int.MaxValue;
        }
    }
    public struct TimeSlot : IComparable
    {
        public int Start, End, Interval;
        public TimeSlot(int start, int end)
        {
            Start = start;
            End = end;
            Interval = end - start;
        }

        int IComparable.CompareTo(object obj)
        {
            return Start.CompareTo(((TimeSlot)obj).Start);
        }
    }
    public struct MK_ID_Pair : IComparable
    {
        public int MK;
        public int ID;
        public MK_ID_Pair(int inMK, int inID)
        {
            MK = inMK;
            ID = inID;
        }

        int IComparable.CompareTo(object obj)
        {
            return -((MK_ID_Pair)obj).MK.CompareTo(MK);
        }
    }
    public struct E_ID_Pair : IComparable
    {
        public float E;
        public int ID;
        public E_ID_Pair(float inE, int inID)
        {
            E = inE;
            ID = inID;
        }

        int IComparable.CompareTo(object obj)
        {
            return -((E_ID_Pair)obj).E.CompareTo(E);
        }
    }
    public struct S_ID_Pair : IComparable
    {
        public float S;
        public int ID;
        public S_ID_Pair(float inS, int inID)
        {
            S = inS;
            ID = inID;
        }

        int IComparable.CompareTo(object obj)
        {
            return -((S_ID_Pair)obj).S.CompareTo(S);
        }
    }
    public struct MK_E_S_ID_Triplet : IComparable
    {
        public int MK, ID;
        public float E, S;
        public MK_E_S_ID_Triplet(int inMK, float inE, float inS, int inID)
        {
            MK = inMK;
            E = inE;
            S = inS;
            ID = inID;
        }

        int IComparable.CompareTo(object obj)
        {
            int m = MK.CompareTo(((MK_E_S_ID_Triplet)obj).MK);
            int e = E.CompareTo(((MK_E_S_ID_Triplet)obj).E);
            int s = S.CompareTo(((MK_E_S_ID_Triplet)obj).S);

            return m != 0 ? m : (e != 0 ? e : s);
        }
    }
    public struct CDist_ID_Pair : IComparable
    {
        public float cDistance;
        public int ID;
        public CDist_ID_Pair(float inCDistance, int inID)
        {
            cDistance = inCDistance;
            ID = inID;
        }

        int IComparable.CompareTo(object obj)
        {
            return ((CDist_ID_Pair)obj).cDistance.CompareTo(cDistance);
        }
    }
    public struct OperationInfoStruc : IComparable
    {
        public int ID;
        public int Job;
        public int Machine;
        public int OprNo;
        public int Start;
        public int End;
        public int IdelTime;
        public int PartialSlack;
        public int TotalSlack;
        public OperationInfoStruc(int inId, int inJob, int inMachine, int inOprNo, int inStart, int inEnd, int inIdelTime, int inPartialSlack, int inTotalSlack)
        {
            ID = inId;
            Job = inJob;
            Machine = inMachine;
            OprNo = inOprNo;
            Start = inStart;
            End = inEnd;
            IdelTime = inIdelTime;
            PartialSlack = inPartialSlack;
            TotalSlack = inTotalSlack;
        }
        public override string ToString()
        {
            return string.Format("[ID:{0},J({1},{2}),S:{3},E:{4},Idel:{5},Partial:{6},Total:{7}]", ID, Job, OprNo, Start, End, IdelTime, PartialSlack, TotalSlack);
        }
        int IComparable.CompareTo(object obj)
        {
            return Start.CompareTo(((OperationInfoStruc)obj).Start);
        }
    }
    public enum CrowdingDistanceOption
    {
        Conventional,
        Caldeira,
        HybridSimilarity,
        Proposed
    }
    public enum AlgoSelector
    {
        Sparsness,
        SLGA,
        Constant
    }
